# Supplementary material for: Transition to adulthood in Duchenne Muscular Dystrophy: a systematic review with narrative synthesis on health systems, policies, and the role of health care providers
Source: Front Public Health. 2026 May 29;14:1771855. doi: 10.3389/fpubh.2026.1771855 (PMC13260157; doi:10.3389/fpubh.2026.1771855)
Supplement: Supplementary file 2 [file Table_1.xlsx]

## Sheet: Exportierte Einträge
Publication Year	Author	First Author	Title	Publication Title	DOI	Main findings	Professions involved	Definiton of "Transition"	Funding	Country and Continent	Role of healthcare providers	Type of program	Level of implementation	Participants	Study design	Assessment tools
2005	Parker A.E.; Robb S.A.; Chambers J.; Davidson A.C.; Evans K.; O'Dowd J.; Williams A.J.; Howard R.S.	Parker A.E.	Analysis of an adult Duchenne muscular dystrophy population	QJM - Monthly Journal of the Association of Physicians	10.1093/qjmed/hci113	- The study identifies significant challenges in providing practical aids and accommodations for adult DMD patients, highlighting a gap in support services._x000D_ - Patients often avoid discussing end-of-life care, and death is frequently unexpected, indicating a need for better palliative care planning._x000D_ - The study emphasizes the progressive nature of DMD and the need for improved social…	- Consultants in respiratory medicine_x000D_ - Consultants in orthopaedics_x000D_ - Consultants in cardiology_x000D_ - Consultants in rehabilitation_x000D_ - Physiotherapists_x000D_ - Specialist nurses_x000D_ - MDC-funded family care officers (social workers)_x000D_ - General practitioners (GPs)_x000D_ - Therapists_x000D_ - Care workers	The transition from childhood to adolescence is characterized by a loss of mobility and an increasing dependence on assistive technology to maintain independence and minimize the need for assistance.	The paper describes funding for services such as a MDC-funded family care officer and access to disability allowances. However, it also notes difficulties in accessing social services and funding for carers, indicating potential gaps in funding or support.	United Kingdom, Europe	The role of healthcare providers in this study involves a multidisciplinary approach to care, including specialized care for respiratory, orthopaedic, and cardiac systems, as well as comprehensive bio-psycho-social care. This includes counseling and support for patients and their families, particularly in the later stages of the disease, and preparing them for potential complications. The healthc…	The program is a multidisciplinary service provided at an adult neuromuscular clinic, part of the Lane Fox Respiratory Unit, offering comprehensive assessment and care for patients with Duchenne muscular dystrophy, including respiratory support, physiotherapy, and practical assistance from a muscular dystrophy care worker.	The paper describes an evaluation of an existing program. The study is a retrospective review of 25 patients with DMD who were referred to an adult neuromuscular clinic over a 7-year period. The clinic provides a multidisciplinary assessment, indicating an implemented program with various healthcare professionals involved. The study was initially undertaken as an audit, suggesting an evaluation o…	Retrospective review	- Number: 25_x000D_ - Gender: 24 males, 1 symptomatic female carrier_x000D_ - Age range at death: 19-26 years_x000D_ - Mean age at death: 21.4 years_x000D_ - Age range of surviving patients: 15-31 years_x000D_ - Mean age of surviving patients: 22.1 years_x000D_ - Age range at diagnosis: 1-9 years_x000D_ - Mean age at diagnosis: 4.6 years_x000D_ - Diagnoses: Duchenne muscular dystrophy (DMD)	- FVC measurements_x000D_ - Overnight oximetry studies_x000D_ - Echographic data_x000D_ - ECG and 24-h ambulatory ECG_x000D_ - Cognitive assessments
2006	Hill, ME; Phillips, MF	Hill, ME	Service provision for adults with long-term disability: A review of services for adults with chronic neuromuscular conditions in the United Kingdom	NEUROMUSCULAR DISORDERS	10.1016/j.nmd.2005.11.011	- Specialist services for adults with neuromuscular diseases are concentrated in high population density areas, leaving rural areas underserved._x000D_ - Current service provision is inadequate to meet complex patient needs, particularly in transition from pediatric to adult care and availability of specialist therapists._x000D_ - There are significant issues with wheelchair provision and hospita…	- Pathologists with expertise in NMD_x000D_ - Experienced geneticists_x000D_ - Cardiologists with an interest in NMD_x000D_ - Respiratory support specialists_x000D_ - Speech therapists (SaLT)_x000D_ - Physiotherapists (PT)_x000D_ - Occupational therapists (OT)_x000D_ - Orthotists_x000D_ - Family Care Officers_x000D_ - Specialist nurses	The term "transition" refers to the process of transferring care from pediatric services to adult services for individuals with neuromuscular diseases, ensuring a smooth handover of care during significant changes in a patient's condition.	- Funding for respiratory support is erratic, with 43% fully funded, 50% funded on an individual basis, and some lacking a clear funding stream._x000D_ - The Muscular Dystrophy Campaign (MDC) provides limited funding for services like Family Care Officers._x000D_ - No specific transition program or service funding is described.	United Kingdom, Europe	Healthcare providers play a role in specialized care for adults with neuromuscular diseases, including diagnosis and management by pathologists, geneticists, respiratory support services, and cardiologists. Professions allied to medicine, such as speech therapists, physiotherapists, occupational therapists, and orthotists, are crucial for rehabilitation. The Family Care Officer network provided c…	The program discussed in the paper is a review of services for adults with chronic neuromuscular conditions in the UK, focusing on specialist clinics and services including clinical and allied health services. The services include pathology, genetics, respiratory support, cardiology, physiotherapy, occupational therapy, and speech therapy, with issues noted in rural coverage, transition from pedi…	The paper is an evaluation of existing services for adults with neuromuscular diseases in the UK, highlighting issues and areas for improvement rather than describing a new program or service being implemented.	Questionnaire survey of clinicians running specialist clinics for adults with NMD	- Number: 30 clinicians_x000D_ - Age range: Not mentioned_x000D_ - Mean age: Not mentioned_x000D_ - Diagnoses: Adults with neuromuscular disease	Questionnaire
2011	Camfield P.; Camfield C.	Camfield P.	Transition to adult care for children with chronic neurological disorders	Annals of Neurology	10.1002/ana.22393	- Transitioning care from pediatric to adult services for children with chronic neurological disorders is complex due to a lack of objective data on effective transition models._x000D_ - A joint pediatric/adult transition clinic is suggested as a preferred model to improve transition outcomes._x000D_ - Current evidence indicates unsatisfactory adult outcomes for many children with chronic neurolo…	- Pediatric neurologists_x000D_ - Adult neurologists_x000D_ - Primary care physicians_x000D_ - Rehabilitation therapists_x000D_ - Social workers_x000D_ - Oncologists_x000D_ - Nurses	Transition is a process to prepare children, youth, families, and physicians for transfer.	The joint pediatric/adult transition clinic is funded within the Nova Scotia system, but the specific funding mechanism (project basis or regular funding) is not detailed.	Canada, North America	Healthcare providers play a critical role in transitioning children with chronic neurological disorders to adult care. They must provide specialized care while also addressing comprehensive bio-psycho-social needs. This includes educating patients and families about their disorders and the healthcare system, preparing them for transition, and ensuring effective communication. A multidisciplinary …	Joint pediatric/adult transition clinic	The paper primarily describes ideas and outlines for potential services, particularly the joint pediatric/adult transition clinic. While the authors share personal experience with 50 patients, it is not clear if this is part of a larger, formally established program. The paper does not evaluate an existing program but rather proposes potential services and strategies for transition.	Review article	Not mentioned (the paper does not provide specific information about the number of participants, their age range, or mean age)	- Detailed transfer medical history form: Documents epilepsy syndrome and etiology, imaging studies, electrophysiological studies, AED and other treatment experiences, seizure frequency, severity and remissions, developmental status, background family history, and comorbidities._x000D_ - Social history form: Includes questions about behavior, schooling, independence, family relationships, and fin…
2012	Carter G.T.; Joyce N.C.; Abresch A.L.; Smith A.E.; VandeKeift G.K.	Carter G.T.	Using Palliative Care in Progressive Neuromuscular Disease to Maximize Quality of Life	Physical Medicine and Rehabilitation Clinics of North America	10.1016/j.pmr.2012.08.002	- Palliative care strategies are optimal for alleviating suffering in patients with advanced NMDs by targeting complex symptoms._x000D_ - Early involvement of palliative care specialists can improve quality of life for patients and their families._x000D_ - Effective palliative care involves communication and a holistic approach to care, aiming to maximize quality of life and support patients in m…	- Palliative care clinicians_x000D_ - Physicians_x000D_ - Nurses_x000D_ - Social workers_x000D_ - Other healthcare professionals involved in multidisciplinary care	none	Palliative care services are typically funded through insurance coverage, as they are often integrated into existing healthcare systems and provided as part of acute care hospital stays or home care services. Hospice care is specifically covered by Medicare.	United States, North America	Healthcare providers in palliative care for NMDs are expected to provide comprehensive, holistic care that includes effective communication, symptom management through a multidisciplinary approach, addressing pain as a multifaceted issue, facilitating advance care planning, and supporting patients and their families to maximize quality of life and improve satisfaction with care.	Palliative care program for patients with advanced neuromuscular diseases, focusing on symptom management and quality of life improvement through integrated medical, biopsychosocial, and spiritual care.	The paper describes ideas and outlines for potential palliative care services for patients with neuromuscular diseases, but it does not evaluate an existing program. It highlights the need for more research and implementation, indicating that palliative care is in the early stages of development and not yet fully established or evaluated.	Not mentioned (the paper does not describe a specific study design)	Not mentioned (the paper does not provide specific participant information such as number, age range, mean age, or diagnoses for the main study)	ALS Functional Rating score
2013	Rodger, Sunil; Lochmuller, Hanns; Tassoni, Adrian; Gramsch, Kathrin; Konig, Kirsten; Bushby, Kate; Straub, Volker; Korinthenberg, Rudolf; Kirschner, Janbernd	Rodger, Sunil	The TREAT-NMD care and trial site registry: an online registry to facilitate clinical research for neuromuscular diseases.	Orphanet journal of rare diseases	10.1186/1750-1172-8-171	- The TREAT-NMD Care and Trial Site Registry (CTSR) includes data from 285 centers across 42 countries, with a total of 35,495 neuromuscular patients._x000D_ - Over 70% of sites have previous trial experience, and most have access to diagnostic tools like MLPA and a range of medical specialists._x000D_ - Over 60% of sites lack transition arrangements for adult care, indicating a gap in care conti…	- Neurologist_x000D_ - Pulmonologist_x000D_ - Cardiologist_x000D_ - Physiotherapist_x000D_ - Genetic Counsellor_x000D_ - Study Nurses_x000D_ - Pharmacists_x000D_ - Emergency Medical Professionals	none	The TREAT-NMD Care and Trial Site Registry is funded by the European Union as part of an EU-funded Network of Excellence. It is also supported by the University Medical Center Freiburg, Germany. No specific transition program or service funding is mentioned.	- Country: Germany, UK, United States_x000D_ - Continent: Europe, North America	Healthcare providers in the context of this paper play a comprehensive role that includes specialized care for neuromuscular diseases, coordination within multidisciplinary teams, involvement in clinical trials, and providing genetic counseling. They ensure swift and accurate diagnosis and may refer patients to local providers for additional care, indicating a bio-psycho-social approach to patien…	The TREAT-NMD Care and Trial Site Registry (CTSR) is an online self-registration database for neuromuscular centers, designed to facilitate clinical trial feasibility, recruitment, and other research studies. It is an initiative of the EU-funded Network of Excellence and is hosted by the University Medical Center Freiburg, Germany.	The TREAT-NMD Care and Trial Site Registry (CTSR) is an implemented program, operational since December 2007. It is an online self-registration database for neuromuscular centers, used for numerous industry and academic enquiries, and is continuously being developed by the TREAT-NMD Alliance. It is described as the largest and most comprehensive database of its kind, indicating a significant leve…	Not applicable (the paper describes the development and utility of a registry rather than a specific study design)	Participants include 35,495 neuromuscular patients across 10 diseases, with DMD being the most common among children and DM1 among adults. Specific age ranges and mean ages are not provided.	- Questionnaires: _x000D_ - Questionnaire on DMD care provision_x000D_ - Qualitative questions for UK neuromuscular sites_x000D_ - Diagnostic tools:_x000D_ - Multiplex ligation-dependent probe amplification (MLPA) for DMD_x000D_ - Function tests:_x000D_ - Pulmonary, cardiac, muscle, and bone function tests_x000D_ - Availability assessments:_x000D_ - Availability of specialists and services_x000D_…
2013	Kinnett K.; Cripe L.H.	Kinnett K.	Transforming Duchenne Care: Meeting 25-26 June 2012, Ft. Lauderdale, Florida, USA	Neuromuscular Disorders	10.1016/j.nmd.2013.05.002	- Significant discrepancies in care exist for Duchenne/Becker muscular dystrophy patients across different centers in North America._x000D_ - There is a need for transparent and accessible information about clinical and research programs for DBMD patients._x000D_ - Parents desire predictable, optimal care with easily accessible information about available providers and services.	- Physicians_x000D_ - Social Workers_x000D_ - Educational Specialists_x000D_ - Respiratory Therapists_x000D_ - Nurses_x000D_ - Dietitian/Nutritionist_x000D_ - Nurse Practitioners_x000D_ - Physician Assistants_x000D_ - Physical Therapists_x000D_ - Pharmacists_x000D_ - Psychologists_x000D_ - Endocrinologists_x000D_ - Rheumatologists_x000D_ - Parents_x000D_ - Industry Representatives_x000D_ - Admini…	Transition has been defined as a planned process that addresses the medical, psychosocial and educational/vocational needs of young adults with chronic medical conditions, as they move from child-centered to adult-centered health care.	- Meeting sponsored by Parent Project Muscular Dystrophy (PPMD)_x000D_ - MDA clinical network funded by MDA_x000D_ - Duchenne Connect supported by PPMD and other organizations_x000D_ - Cystic Fibrosis Foundation supports care centers and provides financial awards	United States, North America	Healthcare providers should offer comprehensive care that includes informational support, emotional support, and hope at diagnosis. They should improve communication with families and involve them as active participants in care. Providers should adopt multidisciplinary care models that include various specialists and provide age-appropriate care, especially during transition from pediatric to adu…	The program discussed in the paper is a multidisciplinary care delivery model for patients with Duchenne/Becker muscular dystrophy, involving clinical care networks, patient registries, and comprehensive care services.	The paper primarily describes ideas and outlines for potential services rather than evaluating existing programs or detailing the level of implementation. It mentions existing programs like the MDA's clinical network and Duchenne Connect, but does not provide details on their current implementation or evaluation. New implementation efforts are noted, such as the redesign of Nationwide Children's …	Not applicable (the paper describes a meeting rather than a structured study design)	- Number: 57 attendees_x000D_ - Age range: Representing all stages of illness (newly diagnosed 4-year-old to adult sons)_x000D_ - Mean age: Not mentioned_x000D_ - Diagnoses: Duchenne/Becker muscular dystrophy (DBMD)	Personal experiences shared by parents, focus groups conducted at Nationwide Children's Hospital
2013	Schrans, D G M; Abbott, D; Peay, H L; Pangalila, R F; Vroom, E; Goemans, N; Vles, J S H; Aldenkamp, A P; Hendriksen, J G M; Expert Meeting Participants on Transition and Adulthood in Duchenne Muscular Dystrophy	Schrans, D G M	Transition in Duchenne muscular dystrophy: An expert meeting report and description of transition needs in an emergent patient population: (Parent Project Muscular Dystrophy Transition Expert Meeting 17-18 June 2011, Amsterdam, The Netherlands).	Neuromuscular disorders : NMD	10.1016/j.nmd.2012.08.009	- The emergence of a new population of adolescents and adults with Duchenne Muscular Dystrophy (DMD) due to improved medical care poses challenges in transition from pediatric to adult care._x000D_ - The transition process is complex and requires careful planning to avoid adverse health outcomes, emphasizing the need for solid transition processes._x000D_ - The expert meeting proposes a "Lifespan…	- Clinicians (medical professionals)_x000D_ - Researchers_x000D_ - Representatives from advocacy organizations_x000D_ - Parents of individuals with DMD_x000D_ - Healthcare professionals in adult care services	Transition is a complex, time-consuming, and ongoing process that involves more than just the transfer of care from pediatric to adult services. It is not defined simply by age but is a broader process involving various aspects of care and support.	The documentary "DMD with a Future -The power to live" was financed by Parent Project Muscular Dystrophy (PPMD). There is no specific mention of funding for a transition program or service.	- Countries: Belgium, Canada, Denmark, Netherlands, UK, USA_x000D_ - Continents: Europe, North America	Healthcare providers play a crucial role in supporting the transition from pediatric to adult care for individuals with DMD. They should encourage autonomy and self-confidence, adapt their approach to support families during transition, and balance their roles with those of individuals, families, and assistants. A bio-psycho-social approach is advocated, considering physical impairment, external …	The program discussed in the paper is a transition program for individuals with Duchenne Muscular Dystrophy (DMD), focusing on improving the transition from pediatric to adult care through educational tools like a documentary and fact sheets, and proposing a "Lifespan Care" approach for gradual transitions.	The paper describes ideas and outlines for potential services, particularly the development of fact sheets as educational tools. It does not describe an existing program or service being implemented or evaluated. The focus is on planning and stimulating further development of transition processes for young men with DMD.	Expert meeting with presentations and Delphi technique for consensus-building	- Number: 20_x000D_ - Age range: Not mentioned_x000D_ - Mean age: Not mentioned_x000D_ - Diagnoses: Young men with DMD, experts, representatives from advocacy organizations	Semistructured interviews were used as an assessment tool in the study to gather information for the documentary "DMD with a Future -The power to live".
2014	Siden H.; Chavoshi N.; Harvey B.; Parker A.; Miller T.	Siden H.	Characteristics of a pediatric hospice palliative care program over 15 years	Pediatrics	10.1542/peds.2014-0381	- The study cohort included 649 children with majority diagnoses in cancers (30%), neuromuscular diseases (20%), and central nervous system conditions (18%)._x000D_ - The majority of deaths occurred in cancer (45%), central nervous system (15%), and metabolic disease groups (14%)._x000D_ - The median length of stay on the program was 301 days, with significant variations by diagnostic group.	- Physicians_x000D_ - Registered Nurses (RNs)_x000D_ - Licensed Practical Nurses (LPNs)_x000D_ - Respiratory Therapists_x000D_ - Personal Care Aides (PCAs)_x000D_ - Counsellors_x000D_ - Educators (Vancouver School Board)_x000D_ - Recreation Therapists_x000D_ - Bereavement Specialists/Counsellors_x000D_ - Volunteers (non-clinical roles)_x000D_ - Family Volunteers (companionship)	Transition involves coordination of numerous community services depending on the youth's particular circumstances; a key object is reconnecting with a primary care practitioner (usually a family physician) for care coordination after transition.	The CPCH program is funded through a combination of government funding (32% of operational costs) and charitable donations (majority of funding). The program is available at no cost to families, and fundraising efforts are ongoing to meet budgetary needs. Volunteers also contribute to the program's operations.	Canada, North America	The role of healthcare providers at Canuck Place Children's Hospice involves comprehensive bio-psycho-social care, including specialized care for various conditions, psychosocial support for families and siblings, pain and symptom management, advance care planning, end-of-life care, and bereavement services. They provide respite care, community service through home visits for symptom assessment a…	- Type of program: Freestanding pediatric hospice_x000D_ - Services provided: Respite-family care, psychosocial care, pain and symptom management, advance care planning, end-of-life care, bereavement care_x000D_ - Structure: Inpatient hospice with 9 beds and 4 family suites_x000D_ - Staffing: Multidisciplinary team including physicians, nurses, therapists, and counsellors_x000D_ - Funding: Combin…	The paper describes an evaluation of an existing program that has been implemented for 15 years, serving over 826 children and their families. The program provides clinical care, bereavement services, and has a structured operational framework with funding and staffing. The retrospective review from 1996 to 2010 provides detailed insights into the program's characteristics and services.	Retrospective review of patient medical records with statistical analyses (linear regression, t tests, Kaplan-Meier method)	- Number: 649 children_x000D_ - Age range: Not explicitly stated, but mean age of death was 7.4 years_x000D_ - Mean age: 7.4 years (mean age of death)_x000D_ - Diagnoses: Majority had cancers (30%), neuromuscular diseases (20%), and central nervous system diseases (18%)	- Retrospective review of patient medical records_x000D_ - Extraction of data on demographics, diagnoses, admissions/discharge, advance care planning, EOL care, and transition off program_x000D_ - Nursing Workload Measurement Tool and Acuity Scale for workload and staffing assessment
2014	Quinlivan R.; Matthews E.; Hanna M.G.	Quinlivan R.	Innovative care model for patients with complex muscle diseases	Current Opinion in Neurology	10.1097/WCO.0000000000000132	- Patients with neuromuscular disorders often receive poor-quality care, with surveys indicating services are at best 'average' and often 'poor'._x000D_ - A significant proportion of unplanned hospital admissions for these patients are potentially avoidable due to lack of access to specialists and fragmented care._x000D_ - The proposed NMCCC model aims to improve quality of life and survival by c…	- Respiratory physicians_x000D_ - Physiotherapists_x000D_ - Occupational therapists_x000D_ - Specialist nurses_x000D_ - Microbiologists_x000D_ - Pharmacists_x000D_ - Social workers_x000D_ - Dieticians_x000D_ - Geneticists_x000D_ - Gastroenterologists_x000D_ - Obstetricians_x000D_ - Neurologists_x000D_ - Cardiologists_x000D_ - Critical care/anaesthesiology specialists_x000D_ - Clinical psychologis…	Effective transition is a process that should start in early adolescence and continues through to young adulthood (around 25 years of age), it should have a holistic focus that enables the young person to develop their individual identity, learn to manage their condition, develop as much independence as possible, become socially integrated and maximize opportunities for education and employment.	The funding for the NMCCC is likely through regular healthcare funding mechanisms, as it is anticipated to be cost-effective for commissioning groups and aims to reduce overall healthcare costs.	United Kingdom, Europe	The role of healthcare providers is to provide comprehensive, patient-centered care that is pre-emptive and cost-effective. This includes coordinating multisystem care, ensuring accessibility and safety, facilitating communication between specialist teams, and providing ongoing support and advice to prevent acute complications and improve patient outcomes.	The program is the "Neuromuscular Complex Care Centre" (NMCCC), a purpose-built inpatient facility providing patient-centered, multidisciplinary care for adults with neuromuscular disorders, focusing on preemptive management and accessible services.	The paper describes the implementation of the United Kingdom's first Neuromuscular Complex Care Centre (NMCCC) at the National Hospital, Queen Square, which was opened in February 2014. The NMCCC is a purpose-built facility designed to provide coordinated multisystem care for adults with severe neuromuscular disorders. The service aims to improve quality of care and be cost-effective by providing…	Retrospective case note review	- Number: 395 patients (with 576 acute in-patient episodes)_x000D_ - Age range: 0 to 96 years_x000D_ - Median age: 61 years_x000D_ - Diagnoses: Neuromuscular disorders (NMDs)	- Questionnaire_x000D_ - Focus group_x000D_ - Structured interview approach_x000D_ - Preagreed and validated data extraction form
2015	Rodger S.; Woods K.L.; Bladen C.L.; Stringer A.; Vry J.; Gramsch K.; Kirschner J.; Thompson R.; Bushby K.; Lochmuller H.	Rodger S.	Adult care for Duchenne muscular dystrophy in the UK	Journal of Neurology	10.1007/s00415-014-7585-3	- UK adults with DMD receive less comprehensive care compared to children, particularly in access to specialized clinics and professional physiotherapy._x000D_ - Attendance at specialized clinics is associated with more frequent cardiac and respiratory assessments, aligning with international best practices._x000D_ - The UK has the lowest access to adult physiotherapy and a high rate of prophylac…	- Disease experts_x000D_ - Cardiologists_x000D_ - Respiratory specialists_x000D_ - Physiotherapists_x000D_ - Nurses	none (the paper does not provide a direct definition of "transition")	The study was funded by the European Union as part of the 3-year EU-funded CARE-NMD project.	- Countries: Bulgaria, Czech Republic, Denmark, Germany, Hungary, Poland, United Kingdom_x000D_ - Continent: Europe	Healthcare providers are expected to deliver multidisciplinary care managed by a disease expert, with a focus on providing comprehensive information about the disease and its complications. They are central to regular monitoring and management of cardiac and respiratory complications, particularly within specialized neuromuscular clinics. These clinics are preferred for delivering best practice c…	The CARE-NMD survey is a cross-sectional, multi-center study surveying care practices and quality of life in DMD in seven European countries.	The paper is an evaluation of existing care practices for adults with DMD in the UK and other European countries, conducted as part of the CARE-NMD project. It assesses current care practices against international consensus guidelines rather than implementing a new program or service.	Cross-sectional, multi-center study using self-report data via surveys of patients/families and neuromuscular clinics, with data collection between September 2011 and April 2012, and analysis using IBM SPSS and Microsoft Excel.	- Number: 42 (UK adult cohort)_x000D_ - Age range: Predominantly under 27 years_x000D_ - Mean age: 24.1 years_x000D_ - Diagnoses: Duchenne muscular dystrophy (DMD)	- 42-question care survey_x000D_ - PedsQL Generic and Neuromuscular modules_x000D_ - WHO-QOL BREF_x000D_ - SF-36
2015	Hamdani, Yani; Mistry, Bhavnita; Gibson, Barbara E	Hamdani, Yani	Transitioning to adulthood with a progressive condition: best practice assumptions and individual experiences of young men with Duchenne muscular dystrophy.	Disability and rehabilitation	10.3109/09638288.2014.956187	- Transitions best practices for youth with Duchenne muscular dystrophy (DMD) are underpinned by discourses of developmental progression, emphasizing independence and normal adult roles._x000D_ - These practices may not be suitable for all youth with disabilities, particularly those with progressive conditions like DMD, as they focus on future-oriented goals that may not align with their life exp…	- Pediatricians_x000D_ - Adolescent health specialists_x000D_ - Rehabilitation professionals (e.g., physical therapists, occupational therapists)_x000D_ - Social scientists_x000D_ - Researchers_x000D_ - Educators_x000D_ - Social workers_x000D_ - Vocational counselors_x000D_ - Recreation therapists_x000D_ - Healthcare professionals (e.g., doctors, nurses, psychologists)_x000D_ - Healthcare adminis…	none (the paper does not provide a direct, explicit definition of "transition")	The study was funded by a grant from the Canadian Institutes for Health Research (grant number 103245).	Canada, North America	Healthcare providers play a role in transitioning young adults with special healthcare needs to adult services through partnerships with youth and families, providing high-quality, developmentally appropriate care. They must collaborate with other sectors like education and social services to support holistic needs. Additionally, they should be aware of the effects of implicit assumptions and ada…	Transitions programs focused on preparing youth with progressive conditions for adulthood by increasing independence, managing health needs, and transitioning to social roles associated with adulthood.	The paper describes a research study examining discourses and assumptions in transitions best practices rather than implementing a new program or service. It involves qualitative interviews and diary data from 11 young men with DMD, conducted within an existing healthcare setting. There is no specific program or service being implemented or evaluated.	Qualitative study involving analysis of transitions best practice documents and qualitative interviews and diary data from 11 young men with DMD.	- Number: 11_x000D_ - Age range: 16 to 27 years_x000D_ - Mean age: Not explicitly mentioned_x000D_ - Diagnoses: Duchenne muscular dystrophy (DMD)	- Audio diaries: Participants used audio recorders to document their thoughts and experiences over a two-week period._x000D_ - Photo-elicitation interviews: Participants took photos and discussed them in interviews to explore their experiences and perceptions._x000D_ - Face-to-face interviews: Conducted to explore diary entries, photos, and broader issues of identity and transitions.
2017	Lindsay, Sally; McAdam, Laura; Mahendiran, Tania	Lindsay, Sally	Enablers and barriers of men with Duchenne muscular dystrophy transitioning from an adult clinic within a pediatric hospital.	Disability and health journal	10.1016/j.dhjo.2016.10.002	- Clinicians, youth, and parents experienced several enablers and barriers in transitioning to adult health care, with structural factors like leadership and advocacy supporting the transition._x000D_ - The availability and continuity of care were both enablers and barriers, while relational factors like communication and family involvement enabled the transition._x000D_ - Transition readiness an…	- Registered Nurse_x000D_ - Pediatrician_x000D_ - Respiratory Therapist_x000D_ - Occupational Therapist_x000D_ - Physiotherapist_x000D_ - Social Worker_x000D_ - Therapeutic Recreation Specialist_x000D_ - Nurse Practitioner_x000D_ - Respirologist_x000D_ - Life Skills Coach	none	Not mentioned (the paper does not specify a funding mechanism for a specific transition program or service)	Canada, North America	Healthcare providers play a role in specialized care for specific systems such as respiratory and cardiac care. They are involved in prescribing medications and monitoring functions. However, there is a noted lack of comprehensive bio-psycho-social care in the adult system. Inter-agency partnerships and communication are emphasized to enhance continuity of care. Transition supports for social, vo…	The program discussed in the paper is the transition of young men with Duchenne muscular dystrophy from an adult clinic within a pediatric hospital to an adult health facility. The adult clinic provides holistic and multi-disciplinary care, while the adult health facility is a rehabilitation center specializing in complex pulmonary care.	The paper describes an existing program that was implemented in 2014, with 16 patients having transitioned by the time of the study. The study evaluated the experiences of these patients and their families during the transition from a pediatric hospital to an adult healthcare center over a period of two years.	Qualitative study using semi-structured, in-depth interviews with 16 participants (7 clinicians, 5 parents, 4 youth).	- Number: 16 participants (7 clinicians, 5 parents, 4 young men)_x000D_ - Age range: 20 to 28 years old_x000D_ - Diagnoses: Duchenne muscular dystrophy (DMD)	Semi-structured, in-depth interviews with an interview guide (see Supplementary Table 1)
2017	Hoskin, Janet	Hoskin, Janet	Taking charge and letting go: Exploring the ways a transition to adulthood project for teenagers with Duchenne muscular dystrophy has supported parents to prepare for the future.	British Journal of Special Education	10.1111/1467-8578.12173	- The Takin' Charge project was positively received by all participating parents, who would recommend it to others._x000D_ - The project's impact was particularly noted in providing role models and experiences that helped young people with DMD see possibilities for their future._x000D_ - The study highlights the importance of supporting young people with DMD to think about their future in a way t…	- Healthcare professionals_x000D_ - Social workers_x000D_ - Local government officials_x000D_ - Educational professionals_x000D_ - Counselors/therapists_x000D_ - Support workers_x000D_ - Financial advisors_x000D_ - Vocational trainers	- In education: "The term 'transition to adulthood' refers to the process through which young people with special educational needs and disability start to prepare for their life after school."_x000D_ - In health and social care: "transition is referred to as the time when young people begin to think about moving from paediatric to adult services, which happens around the age of 18 years."	The Takin' Charge project was funded by a lottery grant on a project basis from 2011 to 2016.	United Kingdom, Europe	Healthcare providers should have an expectation that individuals with DMD will live into adulthood and support them in planning accordingly. They should provide emotional support and practical information to families, facilitate person-centred planning to identify life outcomes and resources, and inform parents and young people about available opportunities such as using personal budgets. This ro…	Takin' Charge is a transition project for teenagers with Duchenne Muscular Dystrophy (DMD) that aims to support career and life choices, reduce social isolation, increase confidence, and advocate for themselves. It uses workshops and meetings focusing on employment, independence, health, and social inclusion, and involves parents and siblings.	The "Takin' Charge" project was implemented from 2011 to 2016. It involved workshops and meetings with parents and young people with DMD, focusing on transition to adulthood. The paper evaluates the project's effectiveness based on interviews with 20 parents whose children graduated from the program. The project included "Letting Go" meetings for parents and "What about us?" sessions for siblings…	Qualitative study using semi-structured interviews with thematic analysis	- Number: 20 parents_x000D_ - Age range: Not specified_x000D_ - Mean age: Not specified_x000D_ - Diagnoses: Duchenne Muscular Dystrophy (DMD)	Semi-structured telephone interviews with thematic analysis
2018	Schara, U; Fink, G R; von Moers, A	Schara, U	[Transition from neuropediatrics to neurology in neuromuscular diseases].	Der Nervenarzt	10.1007/s00115-018-0585-2	- Despite the lack of causal therapies for neuromuscular diseases, life quality and expectancy have improved due to better care._x000D_ - A structured transition process from pediatric to adult care is crucial to prevent gaps in medical care._x000D_ - The primary goal of this transition is to keep patients in specialized care to prevent discontinuation.	- Specialized medical doctors_x000D_ - Social workers_x000D_ - Other healthcare professionals involved in multidisciplinary care	none (the paper does not provide a direct definition of "transition")	The paper mentions that the "Kuratorium für Heimdialyse" supports the transition program "Endlich Erwachsen," but it does not specify the funding details for other transition services or programs.	Germany, Europe	Healthcare providers are involved in multidisciplinary care that includes various therapeutic options such as steroid therapy, medication for cardiac protection, nutritional advice, and orthopedic corrections. They play a crucial role in ensuring continuity of care through structured transition processes from pediatric to adult care, aiming to maintain long-term relationships with patients and re…	The program discussed is a structured transition process from pediatric to adult care for patients with neuromuscular diseases, particularly Duchenne muscular dystrophy (DMD), focusing on multidisciplinary care and continuous specialized support to improve quality of life and life expectancy.	The paper describes ideas and outlines for potential services rather than an evaluation of an existing program. It highlights the need for structured transition processes and adequate care for patients with neuromuscular diseases as they reach adulthood, but it does not indicate widespread implementation or evaluation of existing programs.	Not mentioned (the paper does not describe a specific study design or methodology)	Not mentioned (the paper does not provide specific participant information such as number, age range, or mean age)	Not mentioned (the paper does not specify any assessment tools used in the study)
2018	Trout, Christina J; Case, Laura E; Clemens, Paula R; McArthur, Alexandra; Noritz, Garey; Ritzo, Marie; Wagner, Kathryn R; Vroom, Elizabeth; Kennedy, Annie	Trout, Christina J	A Transition Toolkit for Duchenne Muscular Dystrophy.	Pediatrics	10.1542/peds.2018-0333M	- The paper introduces the DMD Transition Toolkit to support individuals with Duchenne muscular dystrophy in transitioning into adulthood._x000D_ - The toolkit includes a readiness assessment, transition checklist, and medical summary to facilitate a smooth transition into adult care and living._x000D_ - Transition planning should begin around age 13 or 14 and is considered a process rather than …	- Health care providers_x000D_ - Educators_x000D_ - Social workers_x000D_ - Care coordinators_x000D_ - Occupational therapists_x000D_ - Physical therapists_x000D_ - Vocational rehabilitation specialists_x000D_ - Parents_x000D_ - Individuals with DMD	none	The paper describes funding challenges and variability in eligibility for benefits. It suggests using public funding streams like Medicaid, Medicaid Waiver programs, Medicare, and vocational rehabilitation. Additionally, it mentions the use of special needs trusts and ABLE accounts as financial tools. Some states offer AT loan programs for home modifications. Funding is not described as project-b…	United States, North America	Healthcare providers play a comprehensive role in transition planning for individuals with Duchenne muscular dystrophy (DMD), focusing on health, education, vocation, personal care, and community integration. They use tools like transition readiness assessments and medical summaries to gauge readiness and communicate health plans. Their role evolves from family-centered to patient-centered care a…	The program discussed in the paper is the "DMD Transition Toolkit," which is designed to support individuals with Duchenne muscular dystrophy in transitioning from childhood to adulthood. It includes a transition readiness assessment, a transition checklist, and a medical summary to assess readiness, track progress, and document medical care and equipment needs.	The paper describes ideas and outlines for potential services, specifically the introduction of the DMD Transition Toolkit. It does not evaluate an existing program or provide details on implementation such as the number of years or patients involved.	Literature review	Not mentioned (the paper does not provide specific participant information such as number, age range, mean age, or diagnoses)	- Transition readiness assessment for young adults with DMD_x000D_ - Medical summary for young adults with DMD_x000D_ - DMD transition checklist
2018	Birnkrant, David J; Bushby, Katharine; Bann, Carla M; Apkon, Susan D; Blackwell, Angela; Colvin, Mary K; Cripe, Linda; Herron, Adrienne R; Kennedy, Annie; Kinnett, Kathi; Naprawa, James; Noritz, Garey; Poysky, James; Street, Natalie; Trout, Christina J; Weber, David R; Ward, Leanne M; DMD Care Considerations Working Group	Birnkrant, David J	Diagnosis and management of Duchenne muscular dystrophy, part 3: primary care, emergency management, psychosocial care, and transitions of care across the lifespan.	The Lancet. Neurology	10.1016/S1474-4422(18)30026-7	- The paper highlights the need for improved primary care and emergency management for individuals with Duchenne muscular dystrophy (DMD)._x000D_ - Comprehensive psychosocial care across the lifespan is emphasized to address mental health and social development issues._x000D_ - New care considerations for primary care, emergency management, and transitions of care are introduced to address previo…	- Primary care providers (physicians, nurse practitioners, physician assistants)_x000D_ - Neuromuscular specialists_x000D_ - Emergency medicine providers_x000D_ - Mental health clinicians (psychologists, psychiatrists, social workers, psychiatric nurses)_x000D_ - Neuropsychologists_x000D_ - Care coordinators or social workers_x000D_ - Healthcare providers (general term for those involved in vario…	Transition refers to the process of moving from one stage of care to another, particularly from pediatric to adult care, involving planning and preparation for individuals with DMD to manage their health care independently as they grow older.	Not mentioned (the paper does not specify a particular funding mechanism for transition programs or services)	United States, England; North America, Europe	The role of healthcare providers in the management of Duchenne muscular dystrophy (DMD) is comprehensive and includes primary care, coordination with specialists, psychosocial support, mental health care, and palliative care. They are expected to establish strong relationships with families, provide first-line care for acute and chronic issues, and optimize patient and family well-being. They als…	Comprehensive care program for Duchenne muscular dystrophy (DMD) focusing on primary care, emergency management, psychosocial care, and transitions of care across the lifespan.	The paper describes ideas and outlines for potential services rather than evaluating existing programs. It provides considerations for primary care, emergency management, psychosocial care, and transitions of care, which are new additions to DMD care considerations. The paper does not detail the implementation of these services, indicating that they are not yet fully implemented or evaluated.	The study design involved the use of the RAND Corporation-University of California Los Angeles Appropriateness Method (RAM) for some topics, with a modified RAM method used for psychosocial care. Due to a lack of scientific literature, primary care, emergency management, and transitions of care were based on expert consensus rather than the RAM process.	Not mentioned (the paper does not provide specific participant information such as number, age range, or mean age)	- Strengths and Difficulties Questionnaire (for pediatric patients)_x000D_ - Patient Health Questionnaire 9-item depression scale (for adult patients)_x000D_ - Generalized Anxiety Disorder 7-item scale (for adult patients)_x000D_ - Personal Adjustment and Role Skills Scale (for parents of patients aged 5-17 years)_x000D_ - Neuropsychological evaluations (for cognitive and psychological functions)…
2018	Anderson J.; Tay G.; Denby G.; Robinson J.; Douglas J.; Robinson P.; Curtin D.	Anderson J.	Improving service delivery for neuromuscular diseases: a survey of consumers at a tertiary Australian hospital	Internal Medicine Journal	10.1111/imj.14123	- Only 27% of surveyed patients with neuromuscular diseases supported the introduction of a multidisciplinary clinic._x000D_ - The main reason for opposition was the perceived loss of contact with one's usual doctor._x000D_ - Patients supported the appointment of a central coordinator but not a full multidisciplinary clinic, suggesting suitability for specific subsets of patients rather than univ…	- Neurologist_x000D_ - Respiratory and sleep physician_x000D_ - Palliative care physician_x000D_ - Sleep scientist_x000D_ - Dietitian_x000D_ - Speech pathologist_x000D_ - Social worker_x000D_ - Nurse coordinator_x000D_ - Cardiologist_x000D_ - Endocrinologist_x000D_ - Occupational therapist_x000D_ - Physical therapist	none (the paper does not provide a direct definition of "transition," but it is used in the context of moving from pediatric to adult healthcare services)	Not mentioned (the paper does not specify the funding for any transition programs or services)	Country: Australia; Continent: Oceania	Healthcare providers in this context are involved in delivering complex care for neuromuscular diseases, with a current model that includes both specialized care by single practitioners and multidisciplinary team care for certain conditions. The role involves coordination across multiple specialties, with potential benefits from allied health input for comprehensive bio-psycho-social care. Howeve…	The program discussed in the paper is a multidisciplinary team (MDT) care model for patients with neuromuscular diseases (NMD), involving coordinated management across multiple specialties in a single clinic overseen by a central coordinator and staffed by multiple practitioners. The paper specifically mentions a monthly MDT clinic for motor neuron disease (MND) and proposes a similar model for o…	The paper describes a survey to gauge patient support for a multidisciplinary clinic, which is not yet implemented for most neuromuscular diseases. A multidisciplinary clinic exists for MND, but not for other conditions. The focus is on understanding patient perspectives rather than evaluating an existing program.	- Number: 53_x000D_ - Age range: Approximately 26 to 57 years_x000D_ - Mean age: 45 years_x000D_ - Diagnoses: Duchenne muscular dystrophy (DMD), myotonic dystrophy (MD), and other neuromuscular diseases	Cross-sectional survey	Questionnaire (distributed by post and online using SurveyMonkey) with a mix of closed, open, and Likert style questions
2018	Colvin M.K.; Poysky J.; Kinnett K.; Damiani M.; Gibbons M.; Hoskin J.; Moreland S.; Trout C.J.; Weidner N.	Colvin M.K.	Psychosocial management of the patient with Duchenne muscular dystrophy	Pediatrics	10.1542/peds.2018-0333L	- A developmental perspective is crucial in managing DMD, emphasizing gradual transition of medical management and family/community involvement._x000D_ - Patients with DMD are at an increased risk of cognitive and social developmental delays, with a high prevalence of neuropsychiatric disorders such as ADHD, learning difficulties, and anxiety._x000D_ - Routine screening and inclusion of mental he…	- Mental health clinicians: psychologists, psychiatrists, social workers, psychiatric nurses_x000D_ - Care coordinators: nurses, nurse practitioners_x000D_ - Pediatricians_x000D_ - Primary care physicians_x000D_ - Psychiatrists or other physicians_x000D_ - Social services professionals: clinical social workers_x000D_ - Palliative care professionals	none	Not mentioned (the paper does not specify how any transition programs or services are funded)	United States, North America	Healthcare providers play a comprehensive role in managing Duchenne Muscular Dystrophy (DMD), focusing on bio-psycho-social care. This includes identifying psychosocial concerns, providing mental health support through regular screenings and interventions, supporting caregivers through counseling and interventions, and facilitating access to palliative services. The care team should include a car…	- Multidisciplinary team with mental health professionals, care coordinators, and social workers_x000D_ - Regular mental health screenings and neuropsychological evaluations_x000D_ - Interventions: parental management training, individual therapy (CBT), group therapy, family therapy_x000D_ - Educational interventions: school accommodations, special education services, vocational training_x000D_ -…	The paper describes ideas and outlines potential services for psychosocial management of patients with Duchenne Muscular Dystrophy, rather than evaluating an existing program. It provides recommendations for assessments and interventions but does not detail the implementation or evaluation of these services.	Not mentioned (the paper does not specify a study design)	Not mentioned (the paper does not provide specific information about the number of participants, age range, or mean age)	- Strengths and Difficulties Questionnaire (for pediatric patients)_x000D_ - Patient Health Questionnaire (for adult patients)_x000D_ - Generalized Anxiety Disorder-7 scale (for adult patients)_x000D_ - Neuropsychological evaluations (for cognitive delays and emotional/behavioral regulation)_x000D_ - Personal Adjustment and Role Skills Scale (PARSIII) (for parents of patients aged 5-17 years)
2018	Case, Laura E; Apkon, Susan D; Eagle, Michelle; Gulyas, Ann; Juel, Laura; Matthews, Dennis; Newton, Robbin A; Posselt, Helen F	Case, Laura E	Rehabilitation Management of the Patient With Duchenne Muscular Dystrophy.	Pediatrics	10.1542/peds.2018-0333D	- Steadily improving management of Duchenne muscular dystrophy (DMD) leads to improved physical and functional status, allowing successful transitions to independence and adulthood._x000D_ - Comprehensive rehabilitation management includes preventive measures against contracture and deformity, cardiorespiratory care, assistive technology, and pain management._x000D_ - A multidisciplinary team is …	- Physicians_x000D_ - Physical therapists_x000D_ - Occupational therapists_x000D_ - Speech-language pathologists_x000D_ - Orthotists_x000D_ - Providers of durable medical equipment_x000D_ - Pulmonary medicine specialists_x000D_ - Orthopedic specialists_x000D_ - Cardiologists_x000D_ - Neurologists_x000D_ - Geneticists_x000D_ - Social workers_x000D_ - Psychologists_x000D_ - Endocrinologists_x000D_ …	none	The paper does not mention funding for a specific transition program or service. However, it notes that the principal investigator is involved in clinical trials sponsored by Sarepta Therapeutics and PTC Therapeutics, with funding granted to her institution.	United States, North America	The role of healthcare providers in managing Duchenne Muscular Dystrophy (DMD) involves a comprehensive, anticipatory, and preventive approach. It requires a multidisciplinary team that includes physicians, physical therapists, occupational therapists, speech-language pathologists, and other specialists. The team provides direct skilled therapy, adaptive equipment, and assistive technology to sup…	Comprehensive rehabilitation program for Duchenne Muscular Dystrophy (DMD) focusing on protecting muscles, preserving strength, preventing contractures, and optimizing cardiorespiratory function, involving a multidisciplinary team and regular assessments.	The paper describes existing rehabilitation management practices for Duchenne Muscular Dystrophy, indicating that these practices are being implemented rather than just proposed. It outlines specific interventions and emphasizes individualized assessment and monitoring, suggesting that these are part of an ongoing service. However, it does not provide specific details on the number of years or pa…	Not mentioned (the paper is a review of current management strategies and does not describe a specific study design)	Not mentioned (the paper does not specify participants or a study with defined participants)	- Multidisciplinary assessment across the International Classification of Functioning, Disability, and Health_x000D_ - Standardized functional assessments (e.g., North Star Ambulatory Assessment, Timed functional tests, 10-m walk and/or run, Supine to stand, 4-stair climb, Sit to stand, Supine to sit, 6-min walk test)_x000D_ - Measurement of pain, fatigue, disability, participation, quality of li…																DMD Care Considerations Working Group
2019	Flotats-Bastardas, Marina; Ebrahimi-Fakhari, Daniel; Bernert, Gunther; Ziegler, Andreas; Schlachter, Kurt; Poryo, Martin; Hahn, Andreas; Meyer, Sascha	Flotats-Bastardas, Marina	[Non-ambulatory patients with Duchenne muscular dystrophy : Recommendations for monitoring disease progression and course of treatment].	Der Nervenarzt	10.1007/s00115-019-0754-y	- The paper discusses the progression and management of Duchenne Muscular Dystrophy (DMD), focusing on various stages of the disease and the importance of monitoring different aspects of patient health._x000D_ - It highlights the use of specific scales and assessments for evaluating upper limb function, such as the Brooke Upper Extremity Functional Rating Scale and the PUL Assessment._x000D_ - Th…	- Neuropediatrics_x000D_ - Neurology_x000D_ - Pneumology_x000D_ - Gastroenterology_x000D_ - Orthopedics_x000D_ - Endocrinology_x000D_ - Nephrology_x000D_ - Urology_x000D_ - Psychosocial support_x000D_ - Internal Medicine_x000D_ - Cardiology	none	Not mentioned (the paper does not provide information on the funding of transition programs or services)	Germany, Europe	The role of healthcare providers in the care of DMD patients involves a multidisciplinary approach, including specialized care for specific organ systems (e.g., pneumology, cardiology) and comprehensive bio-psycho-social care. Healthcare providers are responsible for coordinating care, facilitating transition from pediatric to adult care, monitoring therapy and side effects, and addressing variou…	The program discussed in the paper is a comprehensive care and management plan for patients with Duchenne muscular dystrophy (DMD), focusing on regular assessments, multidisciplinary care, and structured transition from pediatric to adult care.	The paper describes the implementation of guidelines and recommendations for the care of patients with Duchenne muscular dystrophy (DMD), particularly focusing on the transition from pediatric to adult care. It provides detailed parameters for monitoring pulmonary and cardiac functions, as well as recommendations for assessing quality of life and orthopedic issues, indicating a structured approac…	Not mentioned (the paper does not specify a study design)	Not mentioned (the paper does not provide specific information about participants in a study or research context)	- Brooke Upper Extremity Functional Rating Scale_x000D_ - Performance of the Upper Limb (PUL) Assessment_x000D_ - Forced vital capacity (FVC)_x000D_ - Peak cough flow (PCF)_x000D_ - Electrocardiography (EKG)_x000D_ - Echocardiography_x000D_ - Magnetic resonance imaging (MRI) of the heart_x000D_ - Pediatric Quality of Life (PedsQL) Inventory_x000D_ - Strengths and Difficulties Questionnaire
2019	Hiscock, A; Barclay, S	Hiscock, A	'It's a hard conversation to have'. Healthcare professionals' views concerning advance care discussions with young people affected by life-limiting neuromuscular diseases: an interview study	BMJ SUPPORTIVE & PALLIATIVE CARE	10.1136/bmjspcare-2017-001369	- There is no consensus among healthcare professionals on how to discuss end-of-life care plans with young people affected by life-limiting neuromuscular diseases._x000D_ - Environmental and personal barriers hinder these discussions, indicating a need for more effective strategies._x000D_ - Community-based professionals with established relationships are recommended to lead these discussions, em…	- Respiratory physicians_x000D_ - Respiratory nurses_x000D_ - Community paediatricians_x000D_ - Physiotherapists_x000D_ - Hospice family support workers_x000D_ - Neurorehabilitation consultants_x000D_ - Specialist neuromuscular care advisors/coordinators	none	Not mentioned (the paper does not provide information on funding)	United Kingdom, Europe	Healthcare providers, particularly community-based professionals and specialist neuromuscular care advisors, play a role in leading discussions about end-of-life care and advance care planning. They provide guidance, information, and coordinate care, ensuring continuity across age groups. Their role is comprehensive, involving emotional support and facilitating discussions, which is part of a bio…	Community-based end-of-life care coordination program led by specialist neuromuscular care advisors/coordinators for patients with life-limiting neuromuscular diseases.	The paper describes ideas and outlines for potential services rather than an evaluation of an existing program. It explores healthcare professionals' views on advance care planning discussions for young people with life-limiting neuromuscular diseases, suggesting potential roles for community-based professionals and specialist advisors, but does not describe an implemented program or service.	Qualitative study using semistructured interviews with a maximum variety sample of nine healthcare professionals, followed by thematic analysis.	- Number: 9_x000D_ - Age range: Not mentioned_x000D_ - Mean age: Not mentioned_x000D_ - Diagnoses: Not applicable (participants are healthcare professionals)	Semistructured interviews with healthcare professionals
2019	Lindsay, S; Cagliostro, E; McAdam, L	Lindsay, S	Meaningful occupations of young adults with muscular dystrophy and other neuromuscular disorders	CANADIAN JOURNAL OF OCCUPATIONAL THERAPY-REVUE CANADIENNE D ERGOTHERAPIE	10.1177/0008417419832466	- Youth with DMD and other neuromuscular disorders engage in meaningful occupations through various activities like school, volunteering, and social/recreational activities._x000D_ - Supports and accommodations, as well as self-care skills and coping strategies, are identified as key enablers for these occupations._x000D_ - Barriers include societal expectations, discrimination, lack of resources…	- Physician_x000D_ - Nurses_x000D_ - Occupational therapists_x000D_ - Life skills coach_x000D_ - Therapeutic recreation specialist	none	Not mentioned (the paper does not provide information on funding for specific transition programs or services)	Canada, North America	Healthcare providers play a crucial role in supporting youth with Duchenne muscular dystrophy and other neuromuscular disorders by providing coaching, encouragement, and connecting them to resources for occupational goals. They help youth understand the importance of life skills, educate them about their options, and advocate for the removal of barriers to engagement in meaningful activities.	The program or service discussed in the paper is a qualitative study exploring enablers and barriers to engaging in meaningful occupations for youth with Duchenne muscular dystrophy and other neuromuscular disorders, using interpretive descriptive methodology through interviews with youth, parents, and practitioners.	The paper describes ideas and outlines for potential services rather than the implementation of a program. It is a qualitative study that explores enablers and barriers to engaging in meaningful occupations, but it does not describe the implementation of a specific program or service. The study is a secondary analysis of a larger study, and it provides implications for occupational therapy practi…	Qualitative study using semistructured interviews and interpretive descriptive analysis	- Number of participants: 26_x000D_ - Age range of youth participants: 19 to 28 years_x000D_ - Mean age of youth participants: 22.3 years_x000D_ - Diagnoses: Duchenne muscular dystrophy (DMD), Becker's muscular dystrophy, neuromuscular disorder, spinal muscular atrophy, arthrogryposis, congenital muscular dystrophy	Semistructured interviews were used as the assessment tool in this study. Interviews were conducted with young adults with muscular dystrophy and other neuromuscular disorders, as well as with practitioners involved in their transition to adult care. The interviews were used to gather information about enablers and barriers to engaging in meaningful occupations.
2019	Duff C.; King G.; McPherson A.C.; Kingsnorth S.; Rudzik A.E.F.	Duff C.	Residential immersive life skills programs for youth with disabilities: Experiences of parents and shifts in parenting approaches	Journal of Adolescence	10.1016/j.adolescence.2019.10.015	- RILS programs served as a catalyst for positive and negative tensions in parenting, leading to shifts in parenting approaches._x000D_ - Parenting shifts following RILS programs improved parents' quality of life and increased youth independence._x000D_ - Limited shifts in parenting led to challenges for youth, reducing their future growth.	- Educators_x000D_ - Therapists_x000D_ - Counselors_x000D_ - Medical professionals_x000D_ - Parents	none	Not mentioned (the paper does not provide information on the funding of the RILS programs)	Country: Canada; Continent: North America	The role of healthcare providers in this study is not explicitly detailed, but it is implied that they are involved in managing the high health and medical needs of youth with disabilities. They may also play a role in providing specialized care and counseling as part of the RILS programs. The paper suggests that healthcare providers could be involved in facilitating parental engagement and suppo…	Residential immersive life skills (RILS) programs designed for youth with disabilities to develop adaptive behaviors and life skills necessary for adulthood. These programs are delivered annually during the summer in urban university or college residences for periods of between one and three weeks. Eligibility criteria include youth between ages 17 to 21 with child-onset disabilities, cognitive c…	The paper evaluates an existing program, specifically three Residential Immersive Life Skills (RILS) programs in Ontario, Canada, which have been implemented annually for periods of one to three weeks. The study involved recruiting participants from these programs over three successive years and evaluating the impact on parenting perspectives and experiences. The programs are delivered in urban u…	Qualitative study with a longitudinal design using constructivist grounded theory approach	- Number: 8_x000D_ - Age Range: 17-21_x000D_ - Mean Age: 18_x000D_ - Diagnoses: Autism Spectrum Disorder, Cerebral Palsy, Duchenne Muscular Dystrophy, among others	Semi-structured interviews conducted at three time points: pre-program, 3 months post-program, and 12 months post-program.
2019	Onofri A.; Tan H.-L.; Cherchi C.; Pavone M.; Verrillo E.; Ullmann N.; Testa M.B.C.; Cutrera R.	Onofri A.	Transition to adult care in young people with neuromuscular disease on non-invasive ventilation	Italian Journal of Pediatrics	10.1186/s13052-019-0677-z	- The median age at starting ventilation and the age at the time of observation were significantly different between the two groups._x000D_ - The type of referral and care transition process differed between the two groups, with all patients in the BGCH group being referred to pediatric services._x000D_ - Patients with neuromuscular diseases on non-invasive ventilation require complex multidiscip…	- Cardiologists_x000D_ - Neuromuscular disorders specialists_x000D_ - Dieticians_x000D_ - Psychologists_x000D_ - Neuropsychiatrists_x000D_ - Endocrinologists_x000D_ - Orthopaedics_x000D_ - Nephrologists_x000D_ - Speech and language therapists (SALT)_x000D_ - Physiotherapists	The transition from paediatric to adult healthcare system, defined by Blum as 'the purposeful, planned movement of adolescents with chronic physical and medical conditions from child-centered to adult-oriented healthcare'.	Not mentioned (the paper does not specify how the transition program or services are funded)	Italy and United Kingdom; Europe	Healthcare providers play a role in providing comprehensive, multidisciplinary care that includes specialized care for various systems (e.g., respiratory, neuromuscular) as well as psychological and nutritional support. They engage patients and families in decision-making processes, indicating a role in counseling and support.	- Royal Brompton Hospital (RBHT): Structured transition program starting at age 15, involving referral letter, joint clinics, and final transition to adult services._x000D_ - Bambino Gesù Children's Hospital (BGCH): No formal transition program; patients continue care with pediatric services after age 18.	The paper is an evaluation of an existing program. The study was conducted over three years (2014-2016) and involved analyzing medical records of patients with NMDs on NIV. The Royal Brompton Hospital has a structured transition program starting at age 15, which was evaluated in the study. The paper provides detailed information on patient characteristics and NIV settings, indicating an evaluatio…	Retrospective study	- Number: 15 (BGCH), 15 (RBHT)_x000D_ - Age Range: BGCH: 15-22 years, RBHT: 15-19 years_x000D_ - Mean Age: BGCH: 18 years, RBHT: 17 years_x000D_ - Diagnoses: DMD, SMA type II, congenital myopathies, congenital muscular dystrophies	- Polysomnographies (PSG)_x000D_ - Cardio-Respiratory Polygraphies (CR-Poly)_x000D_ - Oximetry with capnography (SpO 2 -tcCO 2 )_x000D_ - Multidisciplinary assessments_x000D_ - Apnea-Hypopnea Index (AHI)
2020	Wasilewska, Eliza; Malgorzewicz, Sylwia; Sobierajska-Rek, Agnieszka; Jablonska-Brudlo, Joanna; Gorska, Lucyna; Sledzinska, Karolina; Bautembach-Minkowska, Joanna; Wierzba, Jolanta	Wasilewska, Eliza	Transition from Childhood to Adulthood in Patients with Duchenne Muscular Dystrophy.	Medicina (Kaunas, Lithuania)	10.3390/medicina56090426	- The transition from pediatric to adult healthcare services for DMD patients is a problematic process that requires early planning and coordination to ensure uninterrupted care._x000D_ - The goal of the transition is to maximize lifelong functioning by providing appropriate healthcare services that continue from adolescence into adulthood._x000D_ - A multidisciplinary team should be involved in …	- Pediatrician_x000D_ - General Practitioner_x000D_ - Pulmonologist_x000D_ - Cardiologist_x000D_ - Physical and Rehabilitation Medicine Specialist_x000D_ - Orthopedist_x000D_ - Physiotherapist_x000D_ - Nutritionist_x000D_ - Psychologist_x000D_ - Speech Therapist	The transition refers to the period between 16-18 years of age, where there is a shift from pediatric to adult-oriented healthcare, involving changes in healthcare focus, social care, education, law, and psychological support, beginning with adolescence and coinciding with the loss of independent walking. It is a process that requires careful planning and coordination.	Not mentioned (the paper does not provide information on funding for the transition program or services)	Eastern European countries, Europe	The role of healthcare providers in the transition from childhood to adulthood for DMD patients involves comprehensive care coordination, including identifying a professional to oversee care, creating a written transition plan, ensuring continuous health insurance coverage, and involving a multidisciplinary team of specialists such as pulmonologists, cardiologists, nutritionists, and psychologist…	Comprehensive healthcare transition program for Duchenne Muscular Dystrophy patients from pediatric to adult care, involving a multidisciplinary team and addressing various health needs.	The paper describes ideas and outlines for potential services rather than an evaluation of an existing program. It provides a comprehensive overview of healthcare needs and challenges in transitioning DMD patients from pediatric to adult care, emphasizing the need for planning, coordination, and multidisciplinary teams. It does not describe an implemented program or service.	Literature review	Not mentioned (the paper does not provide specific participant information such as number, age range, mean age, or detailed diagnoses)	- Spirometry_x000D_ - Measurements of cough peak flow (CPF)_x000D_ - Muscle strength_x000D_ - Maximal inspiratory/expiratory pressures (MIP/MEP)_x000D_ - Sniff nasal pressure inspirations (SNIP)_x000D_ - Polysomnography (PSG)_x000D_ - Neuropsychological screening_x000D_ - Screening for hearing and vision impairment
2020	Chabrol B.; Milh M.	Chabrol B.	Transition from paediatric to adult care in adolescents with neurological diseases and handicap	Revue Neurologique	10.1016/j.neurol.2019.09.001	- The transition from pediatric to adult care for adolescents with neurological diseases and handicaps is often difficult and can lead to a breakdown in medical follow-up._x000D_ - Existing recommendations do not specifically address the needs of patients with handicaps, indicating a gap in current transition protocols._x000D_ - Successful transition requires careful planning, consideration of me…	- Child neurologists_x000D_ - Adult neurologists_x000D_ - Child neurology nurses_x000D_ - Rehabilitation specialists_x000D_ - Family doctors_x000D_ - Patients_x000D_ - Family members	- Hudsmith et al.: "a deliberate and planned process that meets the medical, psychosocial, educational and professional needs of adolescents or young adults suffering from chronic physical and medical diseases when they move on from paediatric medicine into the adult health care system"_x000D_ - Blomquist: "a shift from paediatric care to adult care, from school to employment and from life in the…	Not mentioned (the paper does not provide information on funding for transition programs or services)	France, Europe	Healthcare providers play a crucial role in ensuring a comprehensive transition from pediatric to adult care by addressing medical, psychosocial, and educational needs. They engage in multidisciplinary management, assess and develop self-management skills, create and update transition plans, communicate with adult healthcare teams, and promote patient autonomy. Primary care physicians are key in …	A transition program from pediatric to adult care for adolescents with neurological diseases and handicaps, involving multidisciplinary management, educational therapy, and phased planning to ensure continuity and accessibility of care.	The paper describes ideas and outlines for potential services rather than an actual implementation or evaluation of an existing program. It highlights a low level of implementation, with healthcare-transition in place for only 17% of American adolescents with special healthcare needs.	Not mentioned (the paper does not specify a study design)	Not mentioned (the paper does not provide specific participant information such as numbers, age ranges, or mean ages)	- Assessment of self-management skills starting at age 12 and continuing annually_x000D_ - Phased transition planning and patient education_x000D_ - Discussion about legal competency at age 14_x000D_ - Development and verification of the neurologic component of the transition plan
2020	Cheng, Pi Chun; Panitch, Howard B; Hansen-Flaschen, John	Cheng, Pi Chun	Transition of patients with neuromuscular disease and chronic ventilator-dependent respiratory failure from pediatric to adult pulmonary care.	Paediatric respiratory reviews	10.1016/j.prrv.2019.03.005	- The paper highlights the growing need for transition services from pediatric to adult care for patients with neuromuscular disease and chronic respiratory failure._x000D_ - The transition process is particularly challenging due to the lack of preparedness in the medical field and the absence of specific guidelines for NMD patients._x000D_ - Research, program development, and healthcare policy i…	- Pulmonologists_x000D_ - Neurologists_x000D_ - GI specialists_x000D_ - Neurosurgeons_x000D_ - Orthopedic surgeons_x000D_ - Rehabilitation doctors_x000D_ - Speech therapists_x000D_ - Physical therapists_x000D_ - Occupational therapists_x000D_ - Nutritionists_x000D_ - Social workers_x000D_ - Care coordinators_x000D_ - Nursing staff_x000D_ - Palliative care specialists_x000D_ - Psychologists_x000D_…	Pediatric-to-adult care transition is defined as a 'purposeful, planned movement of adolescents with chronic physical and medical conditions from child-centered to adult-oriented healthcare.' Transition relates to a progression toward adulthood in relation to law, education, health and social services. Transition is a process, not a single event of transfer to adult care.	The transition program at CHOP relies on obtaining prior authorization for insurance coverage to fund specialized care at the adult hospital. Funding is heavily dependent on insurance and government programs like Medicaid, which can be less comprehensive for adults compared to children.	United States, North America	Healthcare providers play a crucial role in providing specialized care for chronic respiratory failure, comprehensive bio-psycho-social care, and empowering patients to manage their care. They are involved in individualized planning, coordination, and psychosocial management, including caregiver counseling and palliative care involvement.	The type of program discussed in the paper is a transitional care program for patients with neuromuscular diseases and chronic respiratory failure, focusing on organized and thoughtful transition from pediatric to adult care, incorporating the six core elements of health care transition recommended by the MCHB.	The paper describes ideas and outlines for potential services rather than an existing program or service being implemented or evaluated. It highlights the need for program development and policy implementation, indicating that these are future steps rather than current practices.	Not mentioned (the paper does not specify a study design)	- Diagnoses: Duchenne muscular dystrophy, spinal muscular atrophy, spinal cord injury, cerebral palsy_x000D_ - Age range: 18 to 22 years old_x000D_ - Number: Not mentioned_x000D_ - Mean age: Not mentioned	- Survey conducted by Agarwal and colleagues (2015)_x000D_ - Questionnaires used in qualitative studies in England, Canada, and Japan_x000D_ - Transition readiness assessments
2020	Lu, Mimi; Yee, Brendon J; Fitzgerald, Dominic A	Lu, Mimi	Transition to adult care in sleep medicine.	Paediatric respiratory reviews	10.1016/j.prrv.2019.09.008	- The paper highlights the increasing involvement of sleep medicine in managing chronic and complex conditions._x000D_ - Effective transition programs require a coordinated approach involving multidisciplinary teams and adherence to core principles._x000D_ - There is a significant lack of high-quality evidence regarding the outcomes of transition models, particularly in sleep medicine.	Paediatricians, adult physicians, sleep medicine specialists, play therapists, occupational therapists, junior medical officers, transition coordinators, allied health professionals	The aim of transition is to maximize lifelong functioning and potential. A successful transition process involves providing health care that is uninterrupted; coordinated; developmentally appropriate and psychologically sound both before, throughout and after the transfer of care.	Not mentioned (the paper does not specify a particular transition program or service and its funding mechanism)	- Country: United States of America, Australia, United Kingdom, Sweden_x000D_ - Continent: North America, Australia/Oceania, Europe	Healthcare providers play a role in providing comprehensive bio-psycho-social care, including specialized care for sleep conditions, as well as counseling and support for patients and families. They are involved in optimizing medical management, encouraging patient involvement, improving understanding of conditions, and fostering self-esteem and self-confidence. Their role includes collaboration …	The program discussed in the paper is a transitional program for patients with chronic and complex conditions, particularly those involving sleep medicine. It involves coordinated, uninterrupted, and developmentally appropriate care, with various models including clinic-based, coordinator-led, multidisciplinary, and internet/mobile health interventions. The program emphasizes the role of a transi…	The paper describes ideas and outlines for potential services rather than the implementation or evaluation of an existing program. It highlights the need for research and evidence on transition outcomes, indicating that there is no detailed implementation or evaluation of a specific program or service described in the paper.	Review article	- Age range: Adolescent and young adult population (aged 12-24 years)_x000D_ - Diagnoses: Chronic and complex medical conditions (CCMC), developmental and intellectual disabilities, mental and behavioral health conditions_x000D_ - Number and mean age: Not mentioned	Not mentioned (the paper does not specify any assessment tools used in the study)
2021	Heutinck, Lotte; van Gameren, Maaike; Verschuuren, Jan J G M; Geurts, Alexander C H; Jansen, Merel; de Groot, Imelda J M	Heutinck, Lotte	Clinical Management of Duchenne Muscular Dystrophy in the Netherlands: Barriers to and Proposals for the Implementation of the International Clinical Practice Guidelines.	Journal of neuromuscular diseases	10.3233/JND-200586	- The study identified four main barriers to adherence to the DMD guideline: lack of familiarity/awareness, lack of agreement with specific guidelines, lack of outcome expectancy, and external barriers._x000D_ - A multifaceted intervention strategy is proposed to address these barriers, including clear division of roles, local adaptations, and improved communication._x000D_ - The study aimed to d…	- Rehabilitation physician_x000D_ - Physiotherapist_x000D_ - Occupational therapist_x000D_ - Speech-language therapist_x000D_ - Social worker_x000D_ - Psychologist_x000D_ - Creative therapist_x000D_ - Music therapist_x000D_ - Orthopedic surgeon_x000D_ - Plastic surgeon_x000D_ - Orthopedic shoe technician_x000D_ - Orthotist_x000D_ - Sports pedagogue_x000D_ - Neurologist_x000D_ - Pediatric neurolog…	none	Lack of funding is a significant barrier in both academic medical centers and rehabilitation centers, affecting roles like care coordinators and leading to waiting lists. No specific information is provided about the funding structure of transition programs or services.	Netherlands, Europe	The role of healthcare providers in the management of Duchenne Muscular Dystrophy (DMD) is comprehensive and multidisciplinary. It involves a shared care model where academic medical centers, peripheral hospitals, rehabilitation centers, and primary care centers work together. The healthcare team includes a range of professionals such as rehabilitation physicians, physiotherapists, occupational t…	The program discussed in the paper is a comprehensive, multidisciplinary care program for Duchenne Muscular Dystrophy (DMD) in the Netherlands, organized under the shared care principle. It involves follow-up visits, various assessments, and treatments provided by a range of healthcare professionals in academic medical centers, rehabilitation centers, and primary care centers.	The paper describes ideas and outlines for potential services rather than an evaluation of an existing program. It identifies barriers to the implementation of international clinical practice guidelines for DMD in the Netherlands and proposes strategies for improvement, but it does not indicate that these strategies are currently being implemented. The level of implementation is therefore concept…	Mixed-methods study design: Semi-structured in-depth interviews with healthcare practitioners from academic medical hospitals and questionnaires for healthcare practitioners from rehabilitation centers.	- Number: 22 (11 interviews, 11 questionnaires)_x000D_ - Gender: 11 females, 11 males_x000D_ - Years of experience with DMD: Median 11.0 (IQR 10.0) for interviews, Median 5.5 (IQR 4.5) for questionnaires_x000D_ - Professions: Neurologist, Pediatric neurologist, Rehabilitation physician, Pediatric rehabilitation physician, Care coordinator, Occupational therapist_x000D_ - Diagnoses: Duchenne Muscu…	- Semi-structured in-depth interviews with healthcare practitioners from academic medical centers_x000D_ - Questionnaires distributed to professionals in rehabilitation centers
2021	Chouteau, Wendy A; Burrows, Carolyn; Wittekind, Samuel G; Rutter, Meilan M; Bange, Jean E; Sabla, Gregg E; Rybalsky, Irina; Tian, Cuixia	Chouteau, Wendy A	Emergency Planning as Part of Healthcare Transition Preparation for Patients with Duchenne Muscular Dystrophy.	Journal of pediatric nursing	10.1016/j.pedn.2021.08.003	- The study successfully developed and disseminated individualized emergency care plans (ECPs) to all 62 patients with Duchenne Muscular Dystrophy (DMD) seen during the study period._x000D_ - The majority of respondents reported that the ECP increased their knowledge of emergency care, improving preparedness and understanding of emergency needs._x000D_ - The project demonstrates that ECPs can be …	- Neurology_x000D_ - Cardiology_x000D_ - Pulmonary_x000D_ - Endocrinology_x000D_ - Pediatric rehabilitation medicine_x000D_ - Nutrition_x000D_ - Physical therapy_x000D_ - Psychology_x000D_ - Nursing (including advanced practice registered nurses)	none	Not mentioned (the paper does not provide information on the funding of the transition program or service)	United States, North America	Healthcare providers play a role in providing comprehensive, integrated care to patients with DMD through a multidisciplinary approach involving various specialties. They develop individualized emergency care plans using electronic health records, educate external care teams, and provide reassurance to families through personalized emergency care plans.	The program is a quality improvement project focused on developing and disseminating individualized emergency care plans (ECPs) to patients with Duchenne Muscular Dystrophy (DMD) and their families as part of an integrated transition program.	The paper describes an implemented quality improvement project that successfully developed and disseminated individualized emergency care plans (ECPs) to 62 patients with Duchenne Muscular Dystrophy (DMD) over a study period. The project aimed to increase ECP distribution from zero to 100% by June 2019, which was achieved. The implementation involved creating an ECP template using the electronic …	Quality Improvement Project	- Number: 62_x000D_ - Diagnoses: Duchenne Muscular Dystrophy (DMD)_x000D_ - Age range: Not mentioned_x000D_ - Mean age: Not mentioned	Surveys distributed via email using REDcap to assess patient and family satisfaction and knowledge about emergency care, including questions on general knowledge, comfort level, and specific scenarios like surgery and fractures, with an open-ended comment section.
2021	Hoskin J.	Hoskin J.	Troubling norms? Adults and teenagers with a life-limiting impairment in Denmark and England talk about their lives, support and future plans	European Journal of Special Needs Education	10.1080/08856257.2020.1754545	- The study compares experiences of young adults with DMD in Denmark and England, identifying differences in support for normative goals and independence._x000D_ - Denmark provides better support for achieving normative benchmarks of adulthood, such as employment and independent living, compared to England._x000D_ - The study critiques the humanist ontology underlying both systems, suggesting tha…	- Healthcare professionals (doctors, nurses)_x000D_ - Neuromuscular doctors_x000D_ - Takin' Charge support workers_x000D_ - Educators_x000D_ - Social workers	none	Not mentioned (the paper does not specify how the "Takin' Charge" program is funded)	Denmark and England, Europe	Healthcare providers play a role in managing Duchenne Muscular Dystrophy (DMD) through specialized care such as ventilation and respiratory support. In Denmark, they support invasive ventilation (tracheostomy) and offer services like advisors on sexuality. They also emphasize lived experience in shaping healthcare support and focus on quality of life, including counseling for personal assistants.	The "Takin' Charge" project is a Transition to Adulthood program for teenagers and young adults with Duchenne Muscular Dystrophy (DMD) in England, focusing on providing information and skills for independent living and budgeting, delivered through focus groups and supported by a steering committee of adults with DMD.	The paper describes a qualitative research study comparing experiences of individuals with DMD in Denmark and England, focusing on themes such as normative aspirations, expertise from lived experience, and independence. It does not evaluate an existing program but rather presents research findings based on structured conversations and interviews. The study involved 6 adults from Denmark and 2 adu…	Qualitative comparative study using semi-structured interviews and focus groups with thematic analysis	- Adults with DMD in Denmark: 6 adults_x000D_ - Young people with DMD in England: 14-19 years old, divided into three focus groups_x000D_ - Adults with DMD in England: 2 adults (David, 36 years old; Lewis, 47 years old)_x000D_ - Diagnoses: Duchenne Muscular Dystrophy (DMD)	Semi-structured interviews and focus groups using Solution Focused Brief Therapy (SFBT) concepts
2022	Menon, Deepak; Gonorazky, Hernan D.; Dowling, James J.; McAdam, Laura; Ansari, Tasjeel; Vajsar, Jiri; Yoon, Grace; Bril, Vera; Katzberg, Hans	Menon, Deepak	Clinical profile and multidisciplinary needs of patients with neuromuscular disorders transitioning from paediatric to adult care	Neuromuscular Disorders	10.1016/j.nmd.2021.12.002	- The most common clinical diagnosis in patients transitioning from pediatric to adult care was muscle disease (44.4%), followed by neuropathy (27.8%), neuromuscular junction disorders (15.9%), and motor neuron disease (10.3%)._x000D_ - Cardiac and respiratory abnormalities were common, with transitioning required for 39.8% and 35.7% of patients, respectively._x000D_ - A multidisciplinary clinica…	- Paediatric care providers_x000D_ - Specialty nurses_x000D_ - Paediatric neuromuscular physicians_x000D_ - Physiatrists_x000D_ - Physiotherapists_x000D_ - Occupational therapists_x000D_ - Adult neuromuscular experts_x000D_ - Endocrinologists_x000D_ - Gastroenterologists_x000D_ - Speech and language pathologists_x000D_ - Psychiatrists_x000D_ - Orthopaedic surgeons_x000D_ - Caregivers	The purposeful and planned process of shifting patients with chronic diseases, from a child or an adolescent model to an adult model of health care system with or without transfer to a new clinician, forms the definition of transition in health care.	Not mentioned (the paper states that the research did not receive any specific grant, but does not provide information on funding for transition programs or services)	Country: Canada; Continent: North America	Healthcare providers play a crucial role in the transition process, involving a multidisciplinary approach with coordinated efforts from different professionals. They are responsible for patient and caregiver education, identifying the professional taking over care, updating management plans, and assessing transfer readiness. They provide specialized care for various systems, including cardiology…	The program is a paediatric to adult neuromuscular transition program located in a tertiary academic centre in Canada, specifically at the Toronto General Hospital. It involves a transition process starting at age 17, with a multidisciplinary team including specialty nurses, pediatric neuromuscular physicians, physiatrists, physiotherapists, and occupational therapists. The program includes intak…	The paper describes an evaluation of an existing program. The neuromuscular transition program was operational from January 2012 to December 2019, during which 126 patients were transitioned from pediatric to adult care. The program involved a structured transition process starting at age 17, with referrals from pediatric hospitals to adult neuromuscular clinics. The study provides detailed insig…	Retrospective chart review	- Number: 126_x000D_ - Age range: 0-18 years_x000D_ - Mean age of symptom onset: 7.47 years_x000D_ - Mean age at diagnosis: 11.26 years_x000D_ - Diagnoses:_x000D_ - Muscle disease: 44.4%_x000D_ - Neuropathy: 27.8%_x000D_ - Neuromuscular junction disorders: 15.9%_x000D_ - Motor neuron disease: 10.3%	- Retrospective chart review_x000D_ - Polysomnography with capnography_x000D_ - Statistical analysis using ANOVA, student t-test, and Chi square tests
2022	Taylor, Rachel; Nelms, Louisa; Khiroya, Heena; Willis, Derek; Willis, Tracey A	Taylor, Rachel	Duchenne muscular dystrophy: adult hospice admission survey - doors open or closed?.	BMJ supportive & palliative care	10.1136/spcare-2022-003997	- Hospices are more likely to admit patients with MND than those with DMD, highlighting inequality in access to palliative care services._x000D_ - Both conditions share common barriers to admission, such as nursing dependency and difficulty managing complex needs, particularly NIV._x000D_ - There is a lack of familiarity with DMD among adult hospices, and a need for educational development to imp…	- Clinical leads_x000D_ - Nursing staff_x000D_ - Key workers_x000D_ - Palliative care workers	none (the paper does not provide a direct definition of "transition")	Not mentioned (the paper does not provide information on funding for transition programs or services)	England, Scotland, Wales; Europe	Healthcare providers are primarily focused on addressing specific medical needs such as managing complex conditions and NIV, with a need for education and training to improve confidence. There is also a role in facilitating transition and providing comprehensive care through multidisciplinary teams, but this is currently limited by barriers such as lack of respite care and difficulty in transitio…	Hospice care for patients with Duchenne muscular dystrophy (DMD) and motor neuron disease (MND), focusing on barriers to admission and educational needs for improved palliative care services.	The paper describes an evaluation of existing hospice services for patients with DMD and MND, conducted through a survey from November 2018 to June 2019. It assesses current practices and identifies barriers, but does not describe the implementation of a new program or service. Instead, it provides recommendations for future improvements.	Mixed methods survey study with qualitative and quantitative components	Not mentioned (the paper does not provide specific participant information such as number, age range, mean age, or diagnoses)	- Mixed qualitative and quantitative questionnaire_x000D_ - Telephone interviews_x000D_ - Emailing and messaging on hospice websites
2022	Fleischer, Michael; Coskun, Bayram; Stolte, Benjamin; Della-Marina, Adela; Kolbel, Heike; Lax, Hildegard; Nonnemacher, Michael; Kleinschnitz, Christoph; Schara-Schmidt, Ulrike; Hagenacker, Tim	Fleischer, Michael	Essen transition model for neuromuscular diseases.	Neurological research and practice	10.1186/s42466-022-00206-8	- The "Essen Transition Model" is a structured approach to improve the transition from pediatric to adult care for patients with neuromuscular diseases, enhancing treatment adherence and quality of life._x000D_ - The model includes interdisciplinary SOPs, joint consultations, a quarterly transition board, and a transition database to ensure seamless transition and care optimization._x000D_ - The …	- Neuropediatrics_x000D_ - Neurology_x000D_ - Pediatricians_x000D_ - Adult care specialists_x000D_ - Laboratory professionals_x000D_ - Diagnostic professionals_x000D_ - Case management professionals_x000D_ - Care management professionals	The term 'transition' describes the transfer of young people with chronic diseases from pediatric and adolescent medicine to adult medicine.	The project was funded by Sanofi-Genzyme on a project basis. There are ongoing issues with securing funding for transition services, but efforts are being made to establish regular funding through data collection and negotiation with health insurance companies.	Country: Germany; Continent: Europe	Healthcare providers play a role in providing comprehensive bio-psycho-social care through interdisciplinary collaboration, family-centered care, standardized operating procedures, and management of a Transition Database. They are involved in joint consultations, transition boards, and case management to ensure a seamless transition from pediatric to adult care for patients with neuromuscular dis…	The "Essen Transition Model" is a structured program designed to facilitate the transition of young patients with neuromuscular diseases from pediatric to adult care. It includes cross-department standard operating procedures, joint consultations with parents, a quarterly transition board, and a transition database.	The "Essen Transition Model" is an implemented program at the University Hospital in Essen, Germany, with specific components such as interdisciplinary SOPs, joint consultations, a transition board, and a transition database. It is currently funded by Sanofi-Genzyme and is being evaluated with real patient data. The program aims to improve the transition from pediatric to adult care for patients …	Not mentioned (the paper describes the development and implementation of a care model rather than a specific research study design)	- Number: LOPD: 10, DMD: 20, jMG: 5_x000D_ - Sex: LOPD: Male: 6, Female: 4; DMD: Male: 20; jMG: Female: 5_x000D_ - Age: LOPD: 30.1, DMD: 24.9, jMG: 22.2_x000D_ - Diagnoses: Pompe disease (LOPD), Duchenne muscular dystrophy (DMD), juvenile myasthenia gravis (jMG)	- Physical measurements: height, weight, BMI, abdominal circumference_x000D_ - Laboratory parameters: CK, CK-MB, liver enzymes, kidney values, antibody titers against alfaglucosidase_x000D_ - Function tests: Brooke Upper Extremity Scale, 6-min walking test_x000D_ - Pulmonary and cardiac performance: vital capacity, forced one-second capacity, ejection fraction, fractional shortening_x000D_ - Long…
2022	Cheng H.W.B.; Li C.H.R.; Yeung K.Y.; Lee T.; Chan K.P.; Chung W.K.V.; Hsu D.; Chan O.M.I.; Chui R.; Man C.W.; Cheung K.W.; Wong C.; Wu M.P.; Chan C.H.R.	Cheng H.W.B.	Transition to adult services for young people suffering from life-limiting neurodevelopmental disabilities: A case series	Progress in Palliative Care	10.1080/09699260.2022.2066270	- A retrospective case series of 19 young adults with LLNDDs was conducted, highlighting their complex medical needs and the importance of advance care planning._x000D_ - The majority required high-level nursing care, including residential care and life-support technologies._x000D_ - A joint transitional care model between pediatric and adult palliative care teams is proposed to address these com…	- Pediatricians_x000D_ - Adult palliative care team members_x000D_ - Representatives from non-governmental organizations (NGOs)_x000D_ - Adult PC physicians_x000D_ - Pediatric and adult PC nurses_x000D_ - Medical social workers_x000D_ - Occupational therapists_x000D_ - Physiotherapists_x000D_ - Social workers_x000D_ - Speech and language therapists_x000D_ - Religious leaders	Transition has been commonly described as 'The purposeful, planned process that addresses the medical, psychosocial and educational or vocational needs of young people and young adults with chronic physical and medical conditions as they move from child-centered to adult-oriented healthcare systems'.	Not mentioned (the paper does not provide specific information on funding for the transition program or service)	Hong Kong, Asia	- Comprehensive bio-psycho-social care_x000D_ - Multidisciplinary team approach including pediatricians, adult palliative care team, and NGO representatives_x000D_ - Facilitating advance care planning (ACP) and ensuring DNR directives are in place_x000D_ - Providing information on disease prognosis and treatment options_x000D_ - Patient-centered communication to empower autonomy and involve famil…	A transitional care model between pediatrics and adult palliative care team, providing joint care for 12-24 months before transitioning to adult palliative care services.	The paper describes an existing program that has been implemented over a period of five years (July 2015 to June 2020) at a tertiary regional hospital. The program involves a special working group providing joint care for 12-24 months before transitioning to adult palliative care. The study includes data from 19 young adults with LLNDDs. The program is evaluated through a retrospective chart revi…	Retrospective case series	- Number: 19_x000D_ - Age range: 18 to 38 years_x000D_ - Mean age: 26.2 years_x000D_ - Diagnoses: Cerebral palsy, Duchenne muscular dystrophy, and others	Not mentioned (the paper does not specify any particular assessment tools such as questionnaires or function tests)
2023	Fleischer, Michael; Coskun, Bayram; Stolte, Benjamin; Della-Marina, Adela; Kolbel, Heike; Lax, Hildegard; Nonnemacher, Michael; Kleinschnitz, Christoph; Schara-Schmidt, Ulrike; Hagenacker, Tim	Fleischer, Michael	[Essen transition model for neuromuscular diseases].	Der Nervenarzt	10.1007/s00115-022-01274-6	- The "Essener Modell" is a structured transition process for young adults with neuromuscular diseases, aiming to improve healthcare by addressing complex medical needs._x000D_ - The model consists of standardized procedures, joint consultations, interdisciplinary conferences, and a transitional database to ensure a comprehensive transition._x000D_ - The model aims to close gaps in the transition…	- Neuropediatrics professionals_x000D_ - Neurology professionals_x000D_ - Pediatric medicine professionals_x000D_ - Adult medicine professionals_x000D_ - Data management/IT professionals	The term "Transition" refers to the transfer of young people with chronic diseases from pediatric and adolescent medicine to adult medicine.	Not mentioned (the paper does not specify how the transition program is funded)	Germany, Europe	Healthcare providers play a crucial role in the transition process by adopting a comprehensive bio-psycho-social care approach. They are involved in structured and coordinated care through standardized operating procedures, joint consultations, and interdisciplinary conferences. They also contribute to the development and use of an interdepartmental transitional database to ensure continuity of c…	The "Essener Transitionsmodell" is a structured transition program for patients with neuromuscular diseases, consisting of standardized operational procedures, transition consultation, interdisciplinary case conference, and a transitional database. It aims to improve healthcare quality and address complex needs during the transition from pediatric to adult care.	The paper describes the implementation of the "Essener Transitionsmodell" at the University Medicine Essen, which includes structured processes like SOPs, transition consultations, and a transitional database. The program is being evaluated in a pilot phase with retrospective data collection for specific neuromuscular diseases. The level of implementation is detailed with specific components, ind…	Not mentioned (the paper describes the development of a transition model but does not specify a study design)	- Number: 35 (10 LOPD, 20 DMD, 5 jMG)_x000D_ - Age range: Not explicitly mentioned, but mean ages are 30.1 (LOPD), 24.9 (DMD), and 22.2 (jMG)_x000D_ - Diagnoses: Late onset Pompe's disease (LOPD), Duchenne muscular dystrophy (DMD), juvenile myasthenia gravis (jMG)	- Transition database for recording key figures and course parameters_x000D_ - Clinical course parameters: lung function, fractional shortening, BMI
2023	Wollinsky, Kurt; Fuchs, Hans; Schönhofer, Bernd	Wollinsky, Kurt	Transition von langzeitbeatmeten Kindern in die Erwachsenenmedizin	Pneumologie	10.1055/a-2081-0904	- Advances in medicine have enabled long-term ventilated children to survive into adulthood, necessitating a transition to adult medical care._x000D_ - Young adults with long-term ventilation require interdisciplinary treatment due to complex conditions and multiple disabilities._x000D_ - Robust healthcare structures in adult medicine are crucial for successful transition, and structured handover…	- Pediatric pulmonologists_x000D_ - Pediatric cardiologists_x000D_ - Pediatric orthopedists_x000D_ - Pediatric gastroenterologists_x000D_ - Palliative care teams_x000D_ - Social services_x000D_ - Psychologists_x000D_ - General practitioners_x000D_ - Pediatric intensivists_x000D_ - Physiotherapists_x000D_ - Occupational therapists_x000D_ - Speech therapists_x000D_ - Pediatric respiratory therapist…	Transition refers to the process of moving from one stage of medical care to another, including from acute to long-term care, during acute deterioration, from youth to adulthood, and from long-term care to palliative care, specifically focusing on the transition of patients with long-term ventilation from pediatric to adult medical care.	Not mentioned (the paper does not specify any funding mechanisms for the transition process)	Austria, Germany; Europe	Healthcare providers play a crucial role in coordinating comprehensive care for children with long-term ventilation needs, involving specialized departments and interdisciplinary treatment concepts. They are responsible for ensuring the quality of ventilation care, adapting it as needed, and providing expertise in specific areas such as neurology and cardiology. Structured handovers of patient in…	The program or service discussed in the paper is the transition process for long-term ventilated children moving from pediatric to adult medical care, involving structured handovers and coordination with healthcare professionals.	The paper describes ideas and outlines for potential services related to the transition of long-term ventilated children to adult care. It does not provide information on the implementation or evaluation of an existing program.	- Number: Not specified_x000D_ - Age range: 16 to 20 years_x000D_ - Mean age: Not specified_x000D_ - Diagnoses: Duchenne muscular dystrophy (DMD), congenital central hypoventilation syndrome (CCHS), other neuromuscular conditions	Not mentioned (the paper does not describe a specific study design)	- Blood gas analysis (BGA)_x000D_ - Lung function tests_x000D_ - Pulse oximetry_x000D_ - Transcutaneous capnography_x000D_ - Polygraphy_x000D_ - Sonography_x000D_ - Tracheobronchoscopy_x000D_ - Radiography_x000D_ - CT scans_x000D_ - Structured handovers and documentation of ventilation parameters and technical equipment
2024	Molnar, Maria Judit; Szabó, Léna; Vladacenco, Oana Aurelia; Cobzaru, Ana Maria; Dor, Talya; Dori, Amir; Papadimas, Georgios; Juříková, Lenka; Litvinenko, Ivan; Tournev, Ivailo; Dixon, Craig	Molnar, Maria Judit	Essential components of an effective transition from paediatric to adult neurologist care for adolescents with Duchenne muscular dystrophy; a consensus derived using the Delphi methodology in Eastern Europe, Greece and Israel	Orphanet Journal of Rare Diseases	10.1186/s13023-024-03270-2	- A consensus was achieved across all 53 statements regarding the transition process for adolescents with Duchenne muscular dystrophy (DMD) from pediatric to adult care._x000D_ - The main goals of transition include providing continuity of care, ensuring multidisciplinary coordinated care, and enabling patients to manage their condition independently as adults._x000D_ - The study emphasizes the i…	- Paediatrician_x000D_ - General Practitioner_x000D_ - Pulmonologist_x000D_ - Cardiologist_x000D_ - Physical and Rehabilitation Specialist_x000D_ - Orthopaedist_x000D_ - Nutritionist_x000D_ - Psychologist_x000D_ - Speech Therapist_x000D_ - Paediatric Neurologist_x000D_ - Adult Neurologist_x000D_ - Social Worker	none (the paper does not provide a direct definition of "transition" but describes its goals and purpose)	The funding for the consensus project was provided by PTC Therapeutics on a project basis. Clinician respondents were paid a modest honorarium for their participation.	- Countries: Bulgaria, Czech Republic, Greece, Hungary, Israel, Romania_x000D_ - Continents: Europe, Asia	- Comprehensive multidisciplinary approach involving various specialists (e.g., paediatrician, pulmonologist, cardiologist, psychologist)._x000D_ - Ensuring continuity of care and multidisciplinary coordinated care._x000D_ - Making the transition process positive for patients and families._x000D_ - Drafting and refining transfer plans with patient and parent input._x000D_ - Coordinating care, dis…	Transition program for adolescents with Duchenne muscular dystrophy from pediatric to adult care using Delphi methodology to establish best practices and develop transition templates.	The paper describes ideas and outlines for potential services rather than an evaluation of an existing program. It provides guidelines and templates for transitioning DMD patients from pediatric to adult care, but does not indicate current implementation or evaluation of these services.	- Number: 60 neurologists_x000D_ - Age range: Not mentioned_x000D_ - Mean age: Not mentioned_x000D_ - Diagnoses: Not applicable (participants are neurologists, not patients)	Delphi methodology	- Delphi methodology involving 53 statements for expert agreement_x000D_ - Survey for ranking agreement with statements_x000D_ - Development of templates for Transfer Plan and Multidisciplinary Transition Summary
2024	Spagnoli, Carlotta; Adorisio, Rachele; Bello, Luca; D’Amico, Adele; D’Angelo, Maria Grazia; Pane, Marika; Penzo, Martina; Riguzzi, Pietro; Sansone, Valeria; Vianello, Andrea; Fusco, Carlo	Spagnoli, Carlotta	Transition and management of patients with Duchenne Muscular Dystrophy: a narrative review based on Italian experts’ opinion and real-world experience	Acta Myologica	10.36185/2532-1900-447	- The main management focus after loss of ambulation shifts to cardiac, respiratory, orthopedic, nutritional, and upper limb functions._x000D_ - Transition from pediatric to adult care and from ambulatory to non-ambulatory phases requires a multidisciplinary approach and identification of clinically meaningful outcome measures._x000D_ - Shared protocols should be developed to improve management i…	- Cardiologists_x000D_ - Neuromuscular specialists_x000D_ - Pulmonologists_x000D_ - Nutritionists_x000D_ - Physiotherapists_x000D_ - General practitioners_x000D_ - Nurses_x000D_ - Other support staff (e.g., rehabilitation specialists, psychologists)	Transition refers to the process of moving from pediatric to adult care and from ambulatory to non-ambulatory phases in Duchenne Muscular Dystrophy management, requiring a multidisciplinary approach and identification of clinically meaningful outcome measures.	Not mentioned (the paper does not provide information on funding for a specific transition program or service)	Country: Italy; Continent: Europe	The role of healthcare providers in managing DMD patients involves a multidisciplinary team approach that addresses comprehensive bio-psycho-social care. This includes specialized care for various organs and systems (cardiac, respiratory, orthopedic, etc.), as well as psychological support and counseling. Healthcare providers are also responsible for educating and supporting families and caregive…	Multidisciplinary care program for Duchenne Muscular Dystrophy (DMD) patients, focusing on transition from pediatric to adult care and from ambulatory to non-ambulatory phases, with emphasis on shared protocols and therapeutic continuity.	The paper describes ideas and outlines for potential services rather than an existing program or service being implemented. It is based on expert opinions and discussions, focusing on the need for shared protocols and evaluation of therapeutic continuity, but does not report on an actual implementation or evaluation of a program.	Narrative review based on expert opinion	- Number: 275_x000D_ - Mean Age: 24 years_x000D_ - Diagnoses: Duchenne Muscular Dystrophy (DMD)	Questionnaire
2025	Baldi, Olivia; Kinnett, Kathi; Schrader, Rachel; Denger, Brian; Truba, Natalie; Sorensen, Seth; Veerapandiyan, Aravindhan; Colvin, Mary K.	Baldi, Olivia	Gaps in the Assessment and Care of Neurodevelopmental and Psychiatric Conditions Associated With Dystrophinopathy	Muscle & Nerve	10.1002/mus.28316	- Caregivers reported higher rates of neurodevelopmental and psychiatric disorders in individuals with dystrophinopathy compared to healthcare providers._x000D_ - Significant gaps exist in the assessment and care of these conditions, including a lack of routine screening and limited access to specialists._x000D_ - Improved screening and access to psychiatric services are needed to address these g…	- Neurologists_x000D_ - Nurses_x000D_ - Nurse practitioners_x000D_ - Care coordinators_x000D_ - Physical medicine and rehabilitation specialists_x000D_ - Psychologists_x000D_ - Psychiatrists_x000D_ - Neuropsychologists	none	- Kathi Kinnett was involved in funding acquisition._x000D_ - Dr. Colvin received honoraria and travel support from the American Academy of Pediatrics, the Muscular Dystrophy Association, and Parent Project Muscular Dystrophy._x000D_ - Dr. Truba received honoraria and travel support from Parent Project Muscular Dystrophy, CureDuchenne, the Muscular Dystrophy Association, Sarepta Therapeutics, and…	United States, North America	Healthcare providers play a role in identifying and managing neurodevelopmental and psychiatric disorders in dystrophinopathy patients, but there are gaps in their assessment and care practices. They tend to underestimate the prevalence of these disorders, lack routine screening tools, and often rely on referrals rather than direct treatment. Access to specialized care like psychologists and psyc…	The program discussed in the paper is a cross-sectional study conducted by the Parent Project Muscular Dystrophy (PPMD) involving surveys for caregivers and healthcare providers to assess the frequency and management of neurodevelopmental and psychiatric disorders in individuals with dystrophinopathy. The program uses standardized surveys and involves data collection through The Duchenne Registry…	The paper describes a cross-sectional study conducted in 2021, which involved surveys to gather data on current practices and perceptions. It highlights challenges in implementation and proposes future improvements, such as the development of the BELS questionnaire. The paper is more about evaluating existing gaps and planning for future improvements rather than describing an ongoing implementati…	Cross-sectional study using surveys for caregivers and healthcare providers	- Number of participants: 320 caregivers, 74 HCPs_x000D_ - Age range: Median patient age 8–12 years old_x000D_ - Diagnoses: High prevalence of neurodevelopmental and psychiatric conditions including anxiety, ADHD, OCD, depression, ASD, speech or expressive language delay, global developmental delay, receptive language delay, dyscalculia, verbal apraxia, auditory processing deficits, dysgraphia, d…	- Caregiver survey: 36 multiple-choice and open-response questions covering demographics, emotional and behavioral diagnoses, learning disabilities, assessment, and treatment._x000D_ - HCP survey: 22 multiple-choice and open-response questions covering demographics, prevalence, assessment, and treatment._x000D_ - Patient Health Questionnaire (PHQ-9): used by HCPs to assess depressive symptoms._x0…
2025	Lupu, Maria; Marcu, Maria-Alexandra; Epure, Diana Anamaria; Vladacenco, Oana Aurelia; Severin, Emilia Maria; Teleanu, Raluca Ioana	Lupu, Maria	Lost in Transition: Challenges in the Journey from Pediatric to Adult Care for a Romanian DMD Patient	Healthcare	10.3390/healthcare13070830	- The patient showed strengths in communication with healthcare providers but moderate confidence in self-management tasks during the transition from pediatric to adult care._x000D_ - Fragmented adult services and difficulty accessing specialized neuromuscular support were major obstacles, highlighting the need for early, structured transition planning and patient-centered approaches._x000D_ - St…	- Neurologists_x000D_ - Cardiologists_x000D_ - Pulmonologists_x000D_ - Endocrinologists_x000D_ - Orthopedic specialists_x000D_ - Rehabilitation specialists_x000D_ - Psychiatrists_x000D_ - Psychologists_x000D_ - Social workers_x000D_ - Support group facilitators_x000D_ - Patient advocates_x000D_ - Educators	none	The funding for DMD care in Romania is primarily through the National Treatment Program for Rare Diseases, which provides reimbursement for specific medications and support services. Therapies like ataluren are available through national healthcare programs, although reimbursement for treatment-naïve patients is under review.	Country: Romania; Continent: Europe	Healthcare providers play a crucial role in providing multidisciplinary care that addresses various aspects of DMD management, including neuromuscular, respiratory, cardiac, and orthopedic care. They facilitate strong communication between pediatric and adult teams for a seamless transition. Their role includes providing specialized care for specific systems, educating patients and families about…	- Structured transition plan from pediatric to adult care for DMD patients_x000D_ - Strong communication between pediatric and adult teams_x000D_ - Integration of specialized care_x000D_ - Tailored follow-up plans_x000D_ - Multidisciplinary evaluations_x000D_ - Addressing socio-economic factors (financial support, housing adaptations, assistive technologies)_x000D_ - Support from patient associat…	The paper describes an individual case study rather than a large-scale program implementation. It highlights ongoing efforts to improve care pathways and address systemic barriers in Romania, but these are not yet fully implemented. The focus is on evaluating the transition process and discussing potential improvements rather than describing an existing program.	- Number: 1_x000D_ - Age range: 17 years old_x000D_ - Mean age: 17 years old_x000D_ - Diagnoses: Duchenne Muscular Dystrophy (DMD)	Case study with retrospective data collection	- Transition Readiness Assessment Questionnaire (TRAQ)_x000D_ - Standardized DMD scales for motor function assessment_x000D_ - Spirometry for respiratory function assessment_x000D_ - Polysomnography for sleep apnea diagnosis_x000D_ - Dual X-ray Absorptiometry (DXA) and spinal X-rays for osteoporosis monitoring_x000D_ - Psychological assessments for IQ and mental health evaluation																Wilmshurst, Jo M.	Quinlivan, Rosaline
2025	Castro, Diana; Sejersen, Thomas; Bello, Luca; Buccella, Filippo; Cairns, Anita; Carranza-del Río, Jorge; de Groot, Imelda J. M.; Elman, Lauren; Inzani, Isabella; Klein, Andrea; Mayer, Oscar H.; Miller, Hawken; Onofri, Alessandro; Araújo, Alexandra Prufer de Queiroz Campos; Schara-Schmidt, Ulrike; Vanden Wyngaert, Karsten; Ward, Leanne M.; Wilmshurst, Jo M.; Quinlivan, Rosaline	Castro, Diana	Transition of patients with Duchenne muscular dystrophy from paediatric to adult care: An international Delphi consensus study	European Journal of Paediatric Neurology	10.1016/j.ejpn.2025.01.004	- The study established international consensus guidelines for transitioning patients with Duchenne muscular dystrophy from pediatric to adult care._x000D_ - The guidelines include 48 consensus statements designed to ensure continuity of treatment and are applicable across different healthcare systems._x000D_ - The aim is to improve transition practices and promote continued care at a comparable …	- Paediatric neurologists_x000D_ - Adult neurologists_x000D_ - Paediatric metabolic bone specialist and endocrinologist_x000D_ - Paediatric pulmonologist_x000D_ - Adult pulmonologist_x000D_ - Rehabilitation physician_x000D_ - Healthcare professionals with formal psychological training_x000D_ - Social workers_x000D_ - Patient advocates_x000D_ - Patient representatives_x000D_ - Policy advisers	In this article, 'transition' is defined as the preparation of young people and their families for the transfer from paediatric to adult services.	The initiative was funded by PTC Therapeutics International Ltd. The funding was used to support the management of the consensus process by PharmaGenesis Cambridge and PharmaGenesis London. PTC Therapeutics International Ltd did not influence the content or process of the study.	The study was conducted internationally across five continents: North America (USA, Canada, Mexico), Europe (Italy, Belgium, Germany, Netherlands, Sweden, Switzerland, UK), South America (Brazil), Africa (South Africa), and Australia (Australia).	Healthcare providers play a crucial role in organizing and supporting the transition process from pediatric to adult care for patients with Duchenne muscular dystrophy (DMD). They are expected to develop formal protocols for transition, ensure continuity of care through combined pediatric and adult clinics, provide accessible medical data, and offer multidisciplinary care. Additionally, they shou…	The program is a transition service for patients with Duchenne muscular dystrophy (DMD) from pediatric to adult care, involving guidelines for best practices, designated lead persons, formal protocols, combined clinics, accessible medical data, multidisciplinary care, emergency care plans, clinical trial participation, direct communication, and collaboration with patient advocacy groups.	The paper describes the development of guidelines for transitioning patients with DMD from pediatric to adult care, rather than the implementation or evaluation of an existing program. It outlines recommendations for best practices but does not provide details on the implementation level of these guidelines.	- Number: 15 expert panellists_x000D_ - Age range: Not mentioned (refers to transition age for patients with DMD: before 15 years, completed by 25 years)_x000D_ - Mean age: Not mentioned_x000D_ - Diagnoses: Duchenne muscular dystrophy (DMD)	Delphi consensus initiative	The assessment tools used in the study were structured questions with free-text responses, ranking of statement importance, and anonymous voting on consensus statements via the Within3 online platform.
